# Supplementary material for: 5-Acetyl-4-(4-methoxy­phen­yl)-6-methyl-3,4-dihydro­pyrimidine-2(1H)-thione
Source: Acta Crystallogr Sect E Struct Rep Online. 2009 Nov 7;65(Pt 12):o3036. doi: 10.1107/S160053680904639X (PMC2972144; doi:10.1107/S160053680904639X)
Supplement: Supplementary file 1 [file e-65-o3036-sup1.cif]

##############################################################################
###                                                                        ###
###        Electronic paper (Acta Crystallographica Section E)             ###
###                                                                        ###
##############################################################################
#                                                                            #
# This CIF contains the data in a paper accepted for publication in Acta     #
# Crystallographica Section E. It conforms to the requirements of Notes      #
# for Authors for Section E, and has been peer reviewed under the auspices   #
# of the IUCr Commission on Journals.                                        #
#                                                                            #
# Full details of the Crystallographic Information File format               #
# are given in the paper "The Crystallographic Information File (CIF):       #
# a New Standard Archive File for Crystallography" by S. R. Hall, F. H.      #
# Allen and I. D. Brown [Acta Cryst. (1991), A47, 655-685].                  #
#                                                                            #
# The current version of the core CIF dictionary is obtainable from          #
# ftp://ftp.iucr.org/pub/cif_core.dic. The current version number is 2.4.    #
#                                                                            #
# Software is freely available for graphical display of the structure(s) in  #
# this CIF.  For information consult the CIF home page http://www.iucr.org/  #
# cif/home.html                                                              #
#                                                                            #
# This file may be used for bona fide research purposes within the           #
# scientific community so long as proper attribution is given to the journal # 
# article from which it was obtained.                                        #
#                                                                            #
##############################################################################
                                             
data_global
_audit_creation_method     'PLATON <TABLE ACC> option'
_journal_date_recd_electronic     2009-10-30
_journal_date_accepted     2009-11-04
_journal_name_full     'Acta Crystallographica, Section E'
_journal_year     2009
_journal_volume     65
_journal_issue     12
_journal_page_first     o3036
_journal_page_last     o3036
_journal_paper_category     QO
_journal_coeditor_code     WN2363
_publ_contact_author_name
;
A. Thiruvalluvar
;
_publ_contact_author_address
;
PG Research Department of Physics
Rajah Serfoji Government College (Autonomous)
Thanjavur-613 005
Tamil Nadu
India
;
_publ_contact_author_email     athiru@vsnl.net
_publ_contact_author_fax     'none'
_publ_contact_author_phone     '+91(4362)255490'
_publ_section_title
;
5-Acetyl-4-(4-methoxyphenyl)-6-methyl-3,4-dihydropyrimidine-2(1<i>H</i>)-thione
;
loop_
    _publ_author_name
    _publ_author_footnote
    _publ_author_address
    'N. Anuradha'
;
?
;
;
PG Research Department of Physics,
Rajah Serfoji Government College (Autonomous),
Thanjavur 613 005,
Tamil Nadu,
India
;
    'A. Thiruvalluvar'
;
?
;
;
PG Research Department of Physics,
Rajah Serfoji Government College (Autonomous),
Thanjavur 613 005,
Tamil Nadu,
India
;
    'K. Pandiarajan'
;
?
;
;
Department of Chemistry,
Annamalai University,
Annamalai Nagar 608 002,
Tamil Nadu,
India
;
    'S. Chitra'
;
?
;
;
Department of Chemistry,
Annamalai University,
Annamalai Nagar 608 002,
Tamil Nadu,
India
;
    'R. J. Butcher'
;
?
;
;
Department of Chemistry,
Howard University,
525 College Street NW,
Washington, DC 20059,
USA
;
data_I
_chemical_name_systematic
;
5-Acetyl-4-(4-methoxyphenyl)-6-methyl-3,4-dihydropyrimidine-2(1<i>H</i>)-thione
;
_chemical_name_common     dihydropyrimidine
_chemical_formula_moiety     'C14 H16 N2 O2 S'
_chemical_formula_sum     'C14 H16 N2 O2 S'
_chemical_formula_structural     'C14 H16 N2 O2 S'
_chemical_formula_iupac     'C14 H16 N2 O2 S'
_chemical_formula_weight     276.36
_chemical_melting_point     469.5
_symmetry_cell_setting     Monoclinic
_symmetry_space_group_name_H-M     'P 21/n'
_symmetry_space_group_name_Hall     '-P 2yn'
loop_
    _symmetry_equiv_pos_site_id
    _symmetry_equiv_pos_as_xyz
    1 x,y,z
    2 1/2-x,1/2+y,1/2-z
    3 -x,-y,-z
    4 1/2+x,1/2-y,1/2+z
_cell_length_a     12.0415(2)
_cell_length_b     6.22190(10)
_cell_length_c     18.0192(3)
_cell_angle_alpha     90
_cell_angle_beta     100.9010(10)
_cell_angle_gamma     90
_cell_volume     1325.66(4)
_cell_formula_units_Z     4
_cell_measurement_reflns_used     4545
_cell_measurement_theta_min     4.8668
_cell_measurement_theta_max     74.055
_cell_measurement_temperature     110(2)
_cell_special_details
;
;
_exptl_crystal_description     'needle'
_exptl_crystal_colour     'colorless'
_exptl_crystal_size_max     0.53
_exptl_crystal_size_mid     0.13
_exptl_crystal_size_min     0.10
_exptl_crystal_size_rad     ?
_exptl_crystal_density_diffrn     1.385
_exptl_crystal_density_meas     ?
_exptl_crystal_density_method     'Not Measured'
_exptl_crystal_F_000     584
_exptl_absorpt_coefficient_mu     2.170
_exptl_absorpt_correction_type     multi-scan
_exptl_absorpt_process_details
;
(CrysAlis Pro; Oxford Diffraction, 2009)
;
_exptl_absorpt_correction_T_min     0.41772
_exptl_absorpt_correction_T_max     1.00000
_exptl_special_details
;
;
_diffrn_ambient_temperature     110(2)
_diffrn_radiation_type     CuK\a
_diffrn_radiation_wavelength     1.54184
_diffrn_radiation_source     'fine-focus sealed tube'
_diffrn_radiation_monochromator     graphite
_diffrn_measurement_device_type     'Oxford Diffraction Xcalibur Ruby Gemini'
_diffrn_measurement_method     \w
_diffrn_detector_area_resol_mean     10.5081
_diffrn_reflns_number     5263
_diffrn_reflns_av_R_equivalents     0.0200
_diffrn_reflns_av_sigmaI/netI     0.0175
_diffrn_reflns_theta_min     4.88
_diffrn_reflns_theta_max     74.05
_diffrn_reflns_theta_full     67.50
_diffrn_measured_fraction_theta_max     0.970
_diffrn_measured_fraction_theta_full     1.000
_diffrn_reflns_limit_h_min     -12
_diffrn_reflns_limit_h_max     15
_diffrn_reflns_limit_k_min     -7
_diffrn_reflns_limit_k_max     7
_diffrn_reflns_limit_l_min     -21
_diffrn_reflns_limit_l_max     22
_diffrn_standards_number     0
_diffrn_standards_interval_count     0
_diffrn_standards_interval_time     0
_diffrn_standards_decay_%     0
_refine_special_details
;
Refinement of <i>F</i>^2^ against ALL reflections. The weighted <i>R</i>-factor
<i>wR</i> and goodness of fit <i>S</i> are based on <i>F</i>^2^, conventional
<i>R</i>-factors <i>R</i> are based on <i>F</i>, with <i>F</i> set to zero for
negative <i>F</i>^2^. The threshold expression of <i>F</i>^2^ >
2\s(<i>F</i>^2^) is used only for calculating <i>R</i>-factors(gt) <i>etc</i>.
and is not relevant to the choice of reflections for refinement.
<i>R</i>-factors based on <i>F</i>^2^ are statistically about twice as large
as those based on <i>F</i>, and <i>R</i>- factors based on ALL data will be
even larger.
;
_reflns_number_total     2616
_reflns_number_gt     2447
_reflns_threshold_expression     I>2\s(I)
_refine_ls_structure_factor_coef     Fsqd
_refine_ls_matrix_type     full
_refine_ls_R_factor_all     0.0408
_refine_ls_R_factor_gt     0.0388
_refine_ls_wR_factor_gt     0.1104
_refine_ls_wR_factor_ref     0.1119
_refine_ls_goodness_of_fit_ref     1.090
_refine_ls_restrained_S_all     1.090
_refine_ls_number_reflns     2616
_refine_ls_number_parameters     183
_refine_ls_number_restraints     0
_refine_ls_hydrogen_treatment     mixed
_refine_ls_weighting_scheme     calc
_refine_ls_weighting_details
         'calc w=1/[\s^2^(Fo^2^)+(0.0764P)^2^+0.4468P] where P=(Fo^2^+2Fc^2^)/3'
_atom_sites_solution_hydrogens     geom
_atom_sites_solution_primary     direct
_atom_sites_solution_secondary     difmap
_refine_ls_shift/su_max     0.001
_refine_ls_shift/su_max_lt     0.001
_refine_ls_shift/su_mean     0.000
_refine_diff_density_max     0.440
_refine_diff_density_min     -0.277
_refine_ls_extinction_method     none
_refine_ls_extinction_coef     ?
loop_
    _atom_type_symbol
    _atom_type_description
    _atom_type_scat_dispersion_real
    _atom_type_scat_dispersion_imag
    _atom_type_scat_source
    S S 0.3331 0.5567 'International Tables Vol C Tables 4.2.6.8 and 6.1.1.4'
    O O 0.0492 0.0322 'International Tables Vol C Tables 4.2.6.8 and 6.1.1.4'
    N N 0.0311 0.0180 'International Tables Vol C Tables 4.2.6.8 and 6.1.1.4'
    H H 0.0000 0.0000 'International Tables Vol C Tables 4.2.6.8 and 6.1.1.4'
    C C 0.0181 0.0091 'International Tables Vol C Tables 4.2.6.8 and 6.1.1.4'
_computing_data_collection     'CrysAlis Pro (Oxford Diffraction, 2009)'
_computing_cell_refinement     'CrysAlis Pro (Oxford Diffraction, 2009)'
_computing_data_reduction     'CrysAlis Pro (Oxford Diffraction, 2009)'
_computing_structure_solution     'SHELXS97 (Sheldrick, 2008)'
_computing_structure_refinement     'SHELXL97 (Sheldrick, 2008)'
_computing_molecular_graphics     'ORTEP-3 (Farrugia, 1997)'
_computing_publication_material     'PLATON (Spek, 2009)'
loop_
    _atom_site_type_symbol
    _atom_site_label
    _atom_site_fract_x
    _atom_site_fract_y
    _atom_site_fract_z
    _atom_site_U_iso_or_equiv
    _atom_site_thermal_displace_type
    _atom_site_calc_flag
    _atom_site_refinement_flags
    _atom_site_occupancy
    S S2 0.88945(3) 0.40406(6) 0.57843(2) 0.01670(10)
                                                    Uani d . 1.000
    O O14 0.29443(9) 0.06284(18) 0.34383(6) 0.0192(3) Uani d . 1.000
    O O15 0.74168(10) -0.43229(18) 0.35876(6) 0.0240(3) Uani d . 1.000
    N N1 0.90803(10) 0.2225(2) 0.44765(7) 0.0155(3) Uani d . 1.000
    N N3 0.80719(10) 0.0321(2) 0.52096(7) 0.0151(3) Uani d . 1.000
    C C2 0.86586(11) 0.2080(2) 0.51219(8) 0.0139(4) Uani d . 1.000
    C C4 0.75819(12) -0.1161(2) 0.45957(8) 0.0140(4) Uani d . 1.000
    C C5 0.82669(12) -0.1056(2) 0.39675(8) 0.0140(4) Uani d . 1.000
    C C6 0.89493(12) 0.0647(2) 0.39170(8) 0.0139(4) Uani d . 1.000
    C C14 0.26371(13) 0.2480(3) 0.29726(9) 0.0237(4) Uani d . 1.000
    C C15 0.80594(12) -0.2907(2) 0.34489(8) 0.0158(4) Uani d . 1.000
    C C16 0.85846(12) -0.3124(2) 0.27577(8) 0.0181(4) Uani d . 1.000
    C C41 0.63430(12) -0.0628(2) 0.43028(8) 0.0148(4) Uani d . 1.000
    C C42 0.60296(12) 0.1390(3) 0.40073(8) 0.0162(4) Uani d . 1.000
    C C43 0.49062(12) 0.1883(2) 0.37094(8) 0.0169(4) Uani d . 1.000
    C C44 0.40836(12) 0.0309(3) 0.37140(8) 0.0159(4) Uani d . 1.000
    C C45 0.43784(12) -0.1707(3) 0.40213(8) 0.0185(4) Uani d . 1.000
    C C46 0.55023(12) -0.2172(2) 0.43155(8) 0.0172(4) Uani d . 1.000
    C C61 0.96218(13) 0.1116(2) 0.33106(8) 0.0178(4) Uani d . 1.000
    H H1 0.9539(17) 0.328(3) 0.4448(11) 0.022(5) Uiso d . 1.000
    H H3 0.7815(18) 0.021(4) 0.5615(12) 0.028(5) Uiso d . 1.000
    H H4 0.76299 -0.26565 0.48025 0.0167 Uiso calc R 1.000
    H H14A 0.30923 0.25272 0.25759 0.0356 Uiso calc R 1.000
    H H14B 0.18337 0.23987 0.27404 0.0356 Uiso calc R 1.000
    H H14C 0.27750 0.37814 0.32827 0.0356 Uiso calc R 1.000
    H H16A 0.83989 -0.45371 0.25270 0.0271 Uiso calc R 1.000
    H H16B 0.82891 -0.19969 0.23937 0.0271 Uiso calc R 1.000
    H H16C 0.94075 -0.29797 0.29024 0.0271 Uiso calc R 1.000
    H H42 0.65940 0.24570 0.40083 0.0194 Uiso calc R 1.000
    H H43 0.47036 0.32683 0.35065 0.0202 Uiso calc R 1.000
    H H45 0.38117 -0.27642 0.40300 0.0222 Uiso calc R 1.000
    H H46 0.57023 -0.35485 0.45271 0.0206 Uiso calc R 1.000
    H H61A 0.91214 0.10624 0.28142 0.0267 Uiso calc R 1.000
    H H61B 0.99595 0.25503 0.33916 0.0267 Uiso calc R 1.000
    H H61C 1.02218 0.00414 0.33314 0.0267 Uiso calc R 1.000
loop_
    _atom_site_aniso_label
    _atom_site_aniso_U_11
    _atom_site_aniso_U_22
    _atom_site_aniso_U_33
    _atom_site_aniso_U_12
    _atom_site_aniso_U_13
    _atom_site_aniso_U_23
    S2 0.0187(2) 0.0159(2) 0.0155(2) -0.00150(10)
                                                0.00300(10)
                                                          -0.00420(10)
    O14 0.0145(5) 0.0235(6) 0.0196(5) -0.0007(4) 0.0030(4) 0.0031(4)
    O15 0.0333(7) 0.0176(6) 0.0225(5) -0.0084(4) 0.0087(5) -0.0039(4)
    N1 0.0175(6) 0.0134(6) 0.0161(6) -0.0030(5) 0.0042(5) -0.0007(5)
    N3 0.0162(6) 0.0175(6) 0.0118(5) -0.0020(5) 0.0034(5) -0.0011(5)
    C2 0.0127(6) 0.0139(7) 0.0140(6) 0.0025(5) -0.0003(5) -0.0006(5)
    C4 0.0164(7) 0.0112(6) 0.0139(6) -0.0026(5) 0.0020(5) -0.0002(5)
    C5 0.0152(7) 0.0135(7) 0.0128(6) 0.0016(5) 0.0014(5) -0.0003(5)
    C6 0.0136(7) 0.0140(7) 0.0135(6) 0.0014(5) 0.0012(5) 0.0007(5)
    C14 0.0191(7) 0.0262(8) 0.0253(8) 0.0031(6) 0.0028(6) 0.0052(7)
    C15 0.0184(7) 0.0129(7) 0.0149(6) 0.0013(5) -0.0002(5) 0.0003(5)
    C16 0.0222(7) 0.0162(7) 0.0154(6) -0.0001(5) 0.0025(5) -0.0029(5)
    C41 0.0168(7) 0.0167(7) 0.0110(6) -0.0015(5) 0.0030(5) -0.0012(5)
    C42 0.0173(7) 0.0166(7) 0.0151(6) -0.0042(5) 0.0042(5) 0.0004(6)
    C43 0.0193(7) 0.0161(7) 0.0159(6) 0.0000(5) 0.0048(5) 0.0016(5)
    C44 0.0147(7) 0.0205(7) 0.0128(6) -0.0008(5) 0.0032(5) -0.0014(5)
    C45 0.0176(7) 0.0186(8) 0.0200(7) -0.0056(6) 0.0051(5) -0.0008(6)
    C46 0.0198(7) 0.0143(7) 0.0178(7) -0.0021(5) 0.0046(5) 0.0001(5)
    C61 0.0204(7) 0.0170(7) 0.0172(7) -0.0037(5) 0.0067(6) -0.0014(5)
_geom_special_details
;
Bond distances, angles <i>etc</i>. have been calculated using the rounded
fractional coordinates. All su's are estimated from the variances of the
(full) variance-covariance matrix. The cell e.s.d.'s are taken into account in
the estimation of distances, angles and torsion angles
;
loop_
    _geom_bond_atom_site_label_1
    _geom_bond_atom_site_label_2
    _geom_bond_site_symmetry_1
    _geom_bond_site_symmetry_2
    _geom_bond_distance
    _geom_bond_publ_flag
    S2 C2 . . 1.6927(14) no
    O14 C14 . . 1.432(2) no
    O14 C44 . . 1.3822(18) no
    O15 C15 . . 1.2290(18) no
    N1 C2 . . 1.3571(19) no
    N1 C6 . . 1.3947(18) no
    N3 C2 . . 1.3282(18) no
    N3 C4 . . 1.4749(18) no
    N1 H1 . . 0.87(2) no
    N3 H3 . . 0.85(2) no
    C4 C41 . . 1.522(2) no
    C4 C5 . . 1.523(2) no
    C5 C6 . . 1.3544(19) no
    C5 C15 . . 1.4744(19) no
    C6 C61 . . 1.507(2) no
    C15 C16 . . 1.506(2) no
    C41 C46 . . 1.3989(19) no
    C41 C42 . . 1.388(2) no
    C42 C43 . . 1.392(2) no
    C43 C44 . . 1.394(2) no
    C44 C45 . . 1.390(3) no
    C45 C46 . . 1.387(2) no
    C4 H4 . . 1.0000 no
    C14 H14A . . 0.9800 no
    C14 H14B . . 0.9800 no
    C14 H14C . . 0.9800 no
    C16 H16A . . 0.9800 no
    C16 H16B . . 0.9800 no
    C16 H16C . . 0.9800 no
    C42 H42 . . 0.9500 no
    C43 H43 . . 0.9500 no
    C45 H45 . . 0.9500 no
    C46 H46 . . 0.9500 no
    C61 H61A . . 0.9800 no
    C61 H61B . . 0.9800 no
    C61 H61C . . 0.9800 no
loop_
    _geom_contact_atom_site_label_1
    _geom_contact_atom_site_label_2
    _geom_contact_distance
    _geom_contact_site_symmetry_1
    _geom_contact_site_symmetry_2
    _geom_contact_publ_flag
    S2 N1 3.4641(13) . 3_766 no
    S2 C16 3.6641(15) . 3_756 no
    S2 H4 2.9400 . 1_565 no
    S2 H1 2.61(2) . 3_766 no
    S2 H14C 3.1600 . 3_666 no
    S2 H16C 2.9000 . 3_756 no
    S2 H61B 2.8000 . 3_766 no
    S2 H61C 3.0800 . 3_756 no
    O14 C14 3.181(2) . 2_545 no
    O14 N3 2.9849(16) . 3_656 no
    O15 N1 3.1588(17) . 1_545 no
    O15 C42 3.310(2) . 1_545 no
    O15 C46 3.1575(18) . . no
    O15 C41 3.0411(18) . . no
    O14 H3 2.15(2) . 3_656 no
    O14 H14A 2.7900 . 2_545 no
    O15 H4 2.3900 . . no
    O15 H42 2.4200 . 1_545 no
    O15 H16B 2.4600 . 2_645 no
    O15 H61A 2.8500 . 2_645 no
    N1 O15 3.1588(17) . 1_565 no
    N1 S2 3.4641(13) . 3_766 no
    N3 O14 2.9849(16) . 3_656 no
    N3 H42 2.8600 . . no
    C2 C42 3.440(2) . . no
    C2 C6 3.5055(19) . 3_756 no
    C6 C42 3.580(2) . . no
    C6 C2 3.5055(19) . 3_756 no
    C14 C14 3.532(3) . 2_545 no
    C14 C14 3.532(3) . 2_555 no
    C14 O14 3.181(2) . 2_555 no
    C16 C43 3.480(2) . 2_645 no
    C16 S2 3.6641(15) . 3_756 no
    C16 C61 3.0069(18) . . no
    C16 C42 3.314(2) . 2_645 no
    C41 O15 3.0411(18) . . no
    C42 C6 3.580(2) . . no
    C42 O15 3.310(2) . 1_565 no
    C42 C16 3.314(2) . 2_655 no
    C42 C2 3.440(2) . . no
    C43 C16 3.480(2) . 2_655 no
    C46 O15 3.1575(18) . . no
    C61 C16 3.0069(18) . . no
    C2 H42 2.8900 . . no
    C5 H42 2.9800 . . no
    C6 H16C 3.0200 . . no
    C6 H42 3.0800 . . no
    C14 H43 2.5400 . . no
    C15 H16A 3.0700 . 2_655 no
    C15 H61A 3.1000 . . no
    C16 H61C 2.8400 . . no
    C16 H61A 2.6800 . . no
    C42 H16B 2.9700 . 2_655 no
    C42 H16A 3.0300 . 2_655 no
    C43 H14C 2.8000 . . no
    C43 H14A 2.7200 . . no
    C44 H3 2.80(2) . 3_656 no
    C45 H3 2.99(2) . 3_656 no
    C61 H16B 2.8400 . . no
    C61 H16C 2.6500 . . no
    H1 H61B 2.1100 . . no
    H1 S2 2.61(2) . 3_766 no
    H3 O14 2.15(2) . 3_656 no
    H3 C44 2.80(2) . 3_656 no
    H3 C45 2.99(2) . 3_656 no
    H4 S2 2.9400 . 1_545 no
    H4 O15 2.3900 . . no
    H4 H46 2.3500 . . no
    H14A C43 2.7200 . . no
    H14A H43 2.3600 . . no
    H14A O14 2.7900 . 2_555 no
    H14C C43 2.8000 . . no
    H14C H43 2.3000 . . no
    H14C S2 3.1600 . 3_666 no
    H16A C15 3.0700 . 2_645 no
    H16A C42 3.0300 . 2_645 no
    H16A H16B 2.5700 . 2_645 no
    H16B C61 2.8400 . . no
    H16B H61A 2.2200 . . no
    H16B O15 2.4600 . 2_655 no
    H16B C42 2.9700 . 2_645 no
    H16B H16A 2.5700 . 2_655 no
    H16B H42 2.5800 . 2_645 no
    H16C C6 3.0200 . . no
    H16C C61 2.6500 . . no
    H16C H61A 2.5400 . . no
    H16C H61C 2.1900 . . no
    H16C S2 2.9000 . 3_756 no
    H42 O15 2.4200 . 1_565 no
    H42 N3 2.8600 . . no
    H42 C2 2.8900 . . no
    H42 C5 2.9800 . . no
    H42 C6 3.0800 . . no
    H42 H16B 2.5800 . 2_655 no
    H43 C14 2.5400 . . no
    H43 H14A 2.3600 . . no
    H43 H14C 2.3000 . . no
    H46 H4 2.3500 . . no
    H61A C15 3.1000 . . no
    H61A C16 2.6800 . . no
    H61A H16B 2.2200 . . no
    H61A H16C 2.5400 . . no
    H61A O15 2.8500 . 2_655 no
    H61B H1 2.1100 . . no
    H61B S2 2.8000 . 3_766 no
    H61C C16 2.8400 . . no
    H61C H16C 2.1900 . . no
    H61C S2 3.0800 . 3_756 no
loop_
    _geom_angle_atom_site_label_1
    _geom_angle_atom_site_label_2
    _geom_angle_atom_site_label_3
    _geom_angle_site_symmetry_1
    _geom_angle_site_symmetry_2
    _geom_angle_site_symmetry_3
    _geom_angle
    _geom_angle_publ_flag
    C14 O14 C44 . . . 117.07(12) no
    C2 N1 C6 . . . 124.27(12) no
    C2 N3 C4 . . . 124.91(12) no
    C2 N1 H1 . . . 116.6(13) no
    C6 N1 H1 . . . 118.5(13) no
    C2 N3 H3 . . . 117.3(16) no
    C4 N3 H3 . . . 115.8(16) no
    S2 C2 N3 . . . 122.14(11) no
    N1 C2 N3 . . . 116.77(12) no
    S2 C2 N1 . . . 121.08(10) no
    N3 C4 C5 . . . 109.55(11) no
    N3 C4 C41 . . . 110.53(11) no
    C5 C4 C41 . . . 111.47(12) no
    C4 C5 C15 . . . 112.76(11) no
    C6 C5 C15 . . . 126.92(13) no
    C4 C5 C6 . . . 120.28(12) no
    N1 C6 C5 . . . 119.29(13) no
    N1 C6 C61 . . . 112.65(11) no
    C5 C6 C61 . . . 128.06(12) no
    C5 C15 C16 . . . 123.16(12) no
    O15 C15 C5 . . . 117.96(13) no
    O15 C15 C16 . . . 118.88(12) no
    C4 C41 C46 . . . 120.64(11) no
    C42 C41 C46 . . . 118.84(13) no
    C4 C41 C42 . . . 120.51(12) no
    C41 C42 C43 . . . 121.41(14) no
    C42 C43 C44 . . . 118.86(14) no
    O14 C44 C43 . . . 123.70(15) no
    C43 C44 C45 . . . 120.54(14) no
    O14 C44 C45 . . . 115.74(14) no
    C44 C45 C46 . . . 119.84(14) no
    C41 C46 C45 . . . 120.48(13) no
    N3 C4 H4 . . . 108.00 no
    C5 C4 H4 . . . 108.00 no
    C41 C4 H4 . . . 108.00 no
    O14 C14 H14A . . . 109.00 no
    O14 C14 H14B . . . 109.00 no
    O14 C14 H14C . . . 109.00 no
    H14A C14 H14B . . . 109.00 no
    H14A C14 H14C . . . 109.00 no
    H14B C14 H14C . . . 109.00 no
    C15 C16 H16A . . . 109.00 no
    C15 C16 H16B . . . 109.00 no
    C15 C16 H16C . . . 109.00 no
    H16A C16 H16B . . . 109.00 no
    H16A C16 H16C . . . 109.00 no
    H16B C16 H16C . . . 109.00 no
    C41 C42 H42 . . . 119.00 no
    C43 C42 H42 . . . 119.00 no
    C42 C43 H43 . . . 121.00 no
    C44 C43 H43 . . . 121.00 no
    C44 C45 H45 . . . 120.00 no
    C46 C45 H45 . . . 120.00 no
    C41 C46 H46 . . . 120.00 no
    C45 C46 H46 . . . 120.00 no
    C6 C61 H61A . . . 109.00 no
    C6 C61 H61B . . . 109.00 no
    C6 C61 H61C . . . 109.00 no
    H61A C61 H61B . . . 109.00 no
    H61A C61 H61C . . . 109.00 no
    H61B C61 H61C . . . 109.00 no
loop_
    _geom_torsion_atom_site_label_1
    _geom_torsion_atom_site_label_2
    _geom_torsion_atom_site_label_3
    _geom_torsion_atom_site_label_4
    _geom_torsion_site_symmetry_1
    _geom_torsion_site_symmetry_2
    _geom_torsion_site_symmetry_3
    _geom_torsion_site_symmetry_4
    _geom_torsion
    _geom_torsion_publ_flag
    C14 O14 C44 C43 . . . . 14.8(2) no
    C14 O14 C44 C45 . . . . -166.54(13) no
    C6 N1 C2 S2 . . . . 178.02(11) no
    C6 N1 C2 N3 . . . . -1.0(2) no
    C2 N1 C6 C5 . . . . 7.1(2) no
    C2 N1 C6 C61 . . . . -173.10(13) no
    C4 N3 C2 S2 . . . . 163.27(11) no
    C4 N3 C2 N1 . . . . -17.7(2) no
    C2 N3 C4 C5 . . . . 26.71(18) no
    C2 N3 C4 C41 . . . . -96.51(16) no
    N3 C4 C5 C6 . . . . -19.06(18) no
    N3 C4 C5 C15 . . . . 162.80(11) no
    C41 C4 C5 C6 . . . . 103.60(15) no
    C41 C4 C5 C15 . . . . -74.54(14) no
    N3 C4 C41 C42 . . . . 59.07(17) no
    N3 C4 C41 C46 . . . . -121.95(14) no
    C5 C4 C41 C42 . . . . -63.03(16) no
    C5 C4 C41 C46 . . . . 115.95(14) no
    C4 C5 C6 N1 . . . . 4.6(2) no
    C4 C5 C6 C61 . . . . -175.22(13) no
    C15 C5 C6 N1 . . . . -177.58(13) no
    C15 C5 C6 C61 . . . . 2.6(2) no
    C4 C5 C15 O15 . . . . -2.64(19) no
    C4 C5 C15 C16 . . . . 176.60(12) no
    C6 C5 C15 O15 . . . . 179.36(14) no
    C6 C5 C15 C16 . . . . -1.4(2) no
    C4 C41 C42 C43 . . . . 177.44(13) no
    C46 C41 C42 C43 . . . . -1.6(2) no
    C4 C41 C46 C45 . . . . -177.50(13) no
    C42 C41 C46 C45 . . . . 1.5(2) no
    C41 C42 C43 C44 . . . . 0.3(2) no
    C42 C43 C44 O14 . . . . 179.52(13) no
    C42 C43 C44 C45 . . . . 1.0(2) no
    O14 C44 C45 C46 . . . . -179.68(13) no
    C43 C44 C45 C46 . . . . -1.0(2) no
    C44 C45 C46 C41 . . . . -0.2(2) no
loop_
    _geom_hbond_atom_site_label_D
    _geom_hbond_atom_site_label_H
    _geom_hbond_atom_site_label_A
    _geom_hbond_site_symmetry_A
    _geom_hbond_distance_DH
    _geom_hbond_distance_HA
    _geom_hbond_distance_DA
    _geom_hbond_angle_DHA
    _geom_hbond_publ_flag
    N1 H1 S2 3_766 0.87(2) 2.61(2) 3.4640(10)
                                            169.3(18) yes
    N3 H3 O14 3_656 0.85(2) 2.15(2) 2.985(2) 170(2) yes
    C16 H16B O15 2_655 0.98 2.46 3.4377(17) 176 yes
    C42 H42 O15 1_565 0.95 2.42 3.310(2) 156 yes
    C61 H61B S2 3_766 0.98 2.80 3.7190(14) 157 yes
