# Supplementary material for: 5-Acetyl-4-(4-methoxy­phen­yl)-6-methyl-3,4-dihydro­pyrimidine-2(1H)-thione
Source: Acta Crystallogr Sect E Struct Rep Online. 2009 Nov 7;65(Pt 12):o3036. doi: 10.1107/S160053680904639X (PMC2972144; doi:10.1107/S160053680904639X)
Supplement: Supplementary file 2 [file e-65-o3036-Isup2.hkl]

#
# h,k,l, Fc-squared, Fo-squared, sigma(Fo-squared) and status flag
#
data_I
_shelx_title ' dc-3 in P 21/n Z=4 C14H16N2O2S1'
_shelx_refln_list_code          4
_shelx_F_calc_maximum      143.16
_exptl_crystal_F_000       584.00
_reflns_d_resolution_high  0.8018
 
loop_
 _symmetry_equiv_pos_as_xyz
 'x, y, z'
 '-x+1/2, y+1/2, -z+1/2'
 '-x, -y, -z'
 'x-1/2, -y-1/2, z-1/2'
 
_cell_length_a    12.0415
_cell_length_b     6.2219
_cell_length_c    18.0192
_cell_angle_alpha  90.000
_cell_angle_beta  100.901
_cell_angle_gamma  90.000
 
_shelx_F_squared_multiplier     1.000
 
loop_
 _refln_index_h
 _refln_index_k
 _refln_index_l
 _refln_F_squared_calc
 _refln_F_squared_meas
 _refln_F_squared_sigma
 _refln_observed_status
   2   0   0     1644.19     1749.81      5.67 o
   4   0   0     1845.63     1893.54     35.21 o
   6   0   0     2574.28     2687.79     13.22 o
   8   0   0      801.63      730.05     13.56 o
  10   0   0      694.67      665.48     11.03 o
  12   0   0      114.11      118.71      2.58 o
  14   0   0      558.50      551.38      5.26 o
   1   1   0     2480.50     2518.55     26.10 o
   2   1   0     2445.95     2576.51     63.03 o
   3   1   0      367.76      352.44     11.74 o
   4   1   0     2186.63     2346.27     38.65 o
   5   1   0     2707.43     2803.56     41.58 o
   6   1   0       27.55       33.35      1.86 o
   7   1   0       41.32       51.12      8.09 o
   8   1   0      361.52      414.60     10.12 o
   9   1   0      771.87      724.60      9.31 o
  10   1   0      806.42      774.59     10.95 o
  11   1   0        5.24        5.58      1.26 o
  12   1   0       92.62       95.27      2.63 o
  13   1   0       78.73       80.43      2.07 o
  14   1   0        3.25        4.05      1.82 o
   0   2   0      160.52      121.23      2.36 o
   1   2   0       57.73       77.18      2.21 o
   2   2   0     1611.14     1882.68     98.74 o
   3   2   0       63.12       87.46      1.87 o
   4   2   0       89.01       82.86      1.94 o
   5   2   0      536.39      675.05      6.33 o
   6   2   0       77.99      107.25      2.39 o
   7   2   0      203.08      209.90      5.45 o
   8   2   0       17.61       17.27      0.84 o
   9   2   0        0.04        1.23      0.75 o
  10   2   0      437.15      407.73      5.29 o
  11   2   0      216.50      215.63      2.36 o
  12   2   0       22.05       46.40     25.90 o
  13   2   0       69.01       66.57      2.43 o
  14   2   0      146.28      168.96      2.63 o
   1   3   0      644.93      681.00      5.39 o
   2   3   0     2980.15     2977.30     11.55 o
   3   3   0       21.37       30.76      1.96 o
   4   3   0       95.26      110.56      3.20 o
   5   3   0       41.00       48.23      2.50 o
   6   3   0      146.64      136.95      5.26 o
   7   3   0        0.33        0.96      0.88 o
   8   3   0      564.03      527.07      4.38 o
   9   3   0        5.85        4.25      1.16 o
  10   3   0      397.77      353.37      3.05 o
  11   3   0       33.29       33.78      1.24 o
  12   3   0      512.54      484.80      3.36 o
  13   3   0       72.13       69.00      2.02 o
   0   4   0      160.61      182.82      5.22 o
   1   4   0     1324.96     1309.46     15.07 o
   2   4   0       87.98      110.28      3.11 o
   3   4   0     1367.27     1316.73     17.91 o
   4   4   0      205.31      177.36      2.65 o
   5   4   0      907.91      882.96     27.52 o
   6   4   0       91.34      101.30      2.15 o
   7   4   0      267.72      259.66      7.69 o
   8   4   0      262.91      216.02      2.91 o
   9   4   0       80.12       75.28      1.79 o
  10   4   0        5.48        6.49      1.12 o
  11   4   0       99.52      106.15      4.76 o
  12   4   0        6.65        6.34      0.92 o
   1   5   0        1.78        1.92      1.14 o
   2   5   0     2031.15     1804.41     48.16 o
   3   5   0      486.24      453.13     18.01 o
   4   5   0        0.07        1.21      1.42 o
   5   5   0     1361.91     1202.31      7.69 o
   6   5   0        9.05        5.06      1.42 o
   7   5   0       57.90       50.42      1.68 o
   8   5   0      588.29      516.89      6.17 o
   9   5   0      715.57      720.18     10.32 o
  10   5   0       45.73       47.57      1.21 o
  11   5   0       27.48       28.05      0.91 o
   0   6   0     1395.41     1286.49      8.09 o
   1   6   0      694.99      599.54     11.53 o
   2   6   0      260.70      253.62     10.93 o
   3   6   0       51.80       39.66      2.02 o
   4   6   0      119.00      107.24      2.63 o
   5   6   0      165.85      155.40      2.83 o
   6   6   0      290.54      293.82     23.47 o
   7   6   0      184.10      174.62      2.24 o
   8   6   0      329.19      357.81      2.38 o
   9   6   0        5.95        9.91      0.63 o
   1   7   0       20.27       21.55      0.86 o
   2   7   0      117.72      132.33      2.23 o
   3   7   0       13.43       17.40      1.21 o
   4   7   0      290.95      348.23      3.24 o
   5   7   0      241.91      279.56     14.77 o
   6   7   0       87.98      110.88      2.23 o
 -13   0   1      454.21      449.81      6.07 o
 -11   0   1        1.62        2.55      1.62 o
  -9   0   1     1473.31     1432.55     28.23 o
  -7   0   1      443.82      432.16      6.03 o
  -5   0   1     1248.97     1250.15     34.50 o
  -3   0   1     3410.87     3945.11     20.13 o
   1   0   1        6.73        7.28      0.81 o
   3   0   1     8334.25     8118.32    115.13 o
   5   0   1      110.21       79.84      4.35 o
   7   0   1        3.93       -1.01      3.24 o
   9   0   1       29.84       33.59      2.23 o
  11   0   1      885.59      799.88      5.78 o
  13   0   1      623.62      615.85     16.39 o
 -14   1   1       99.28      150.35     24.18 o
 -13   1   1        4.62        4.72      1.75 o
 -12   1   1      225.37      198.85      3.28 o
 -11   1   1      509.71      443.93      6.78 o
 -10   1   1       51.66       53.05      1.15 o
  -9   1   1       58.13       69.86      1.16 o
  -8   1   1     2136.18     2123.98     21.45 o
  -7   1   1      587.94      651.90     12.04 o
  -6   1   1      715.50      809.42      5.53 o
  -5   1   1       21.89       13.42      1.18 o
  -4   1   1      223.88      197.63      2.50 o
  -3   1   1     1393.89     1416.34      4.88 o
  -2   1   1     1167.91     1267.67      6.54 o
  -1   1   1      456.60      471.46      5.26 o
   0   1   1     9246.95     8276.45    108.76 o
   1   1   1      408.13      416.38      3.10 o
   2   1   1     3273.10     3236.58     16.59 o
   3   1   1    20496.04    20171.87    114.66 o
   4   1   1       86.08      114.62      2.14 o
   5   1   1     2193.47     2540.66     41.88 o
   6   1   1       14.14        5.61      1.02 o
   7   1   1     1621.96     1825.30     12.06 o
   8   1   1        1.71        4.45      4.65 o
   9   1   1      877.13      809.36      7.93 o
  10   1   1       19.77       11.40      0.91 o
  11   1   1      104.78       94.40      2.43 o
  12   1   1       76.59       69.89      1.69 o
  13   1   1        3.50        3.64      1.35 o
  14   1   1        7.44        4.86      1.82 o
 -14   2   1       13.35       16.59      1.62 o
 -13   2   1       22.73       19.02      2.02 o
 -12   2   1        2.15        1.90      1.42 o
 -11   2   1       88.90       73.54      1.63 o
 -10   2   1      497.87      453.43      2.87 o
  -9   2   1      291.10      288.78      3.60 o
  -8   2   1        0.70        1.01      0.65 o
  -7   2   1      162.86      204.16      5.87 o
  -6   2   1     1305.07     1429.99     10.62 o
  -5   2   1      904.62     1126.56      7.32 o
  -4   2   1       17.02       19.61      1.30 o
  -3   2   1       41.08       33.86      1.11 o
  -2   2   1      309.72      356.47      7.89 o
  -1   2   1       14.43       20.70      1.34 o
   0   2   1     6844.51     7189.58     14.41 o
   1   2   1      470.26      485.06      5.21 o
   2   2   1      151.65      150.31      6.27 o
   3   2   1     1970.44     2241.68     14.16 o
   4   2   1      617.43      618.40      4.57 o
   5   2   1       15.56        7.89      1.32 o
   6   2   1       10.55        8.99      1.38 o
   7   2   1       41.82       54.13      2.11 o
   8   2   1     1302.88     1328.05      6.42 o
   9   2   1      618.74      614.48      5.66 o
  10   2   1      311.31      272.07      2.98 o
  11   2   1      214.80      179.66      2.37 o
  12   2   1      245.18      258.89      9.51 o
  13   2   1      238.57      232.49      3.44 o
 -13   3   1       20.58       26.71      1.82 o
 -12   3   1       47.71       45.43      1.57 o
 -11   3   1     1600.65     1465.89      9.51 o
 -10   3   1      326.65      281.62      3.95 o
  -9   3   1        8.59        8.17      1.05 o
  -8   3   1      229.19      204.50      2.73 o
  -7   3   1      142.57      140.90      4.99 o
  -6   3   1        7.06       11.10      1.99 o
  -5   3   1      254.77      214.08      3.98 o
  -4   3   1      466.96      525.64     13.35 o
  -3   3   1      526.82      523.96     17.70 o
  -2   3   1       75.58       99.77      3.44 o
  -1   3   1        9.22       20.24      1.25 o
   0   3   1      117.12      146.81      2.80 o
   1   3   1      287.87      356.12      5.72 o
   2   3   1     1087.15     1246.49      8.91 o
   3   3   1     2378.78     2310.85     15.07 o
   4   3   1        0.13        1.75      1.47 o
   5   3   1      157.71      170.87      3.95 o
   6   3   1      209.63      216.47      5.87 o
   7   3   1        4.58        4.80      1.00 o
   8   3   1        1.69        1.99      1.07 o
   9   3   1      190.90      205.56      3.34 o
  10   3   1      275.82      270.41      2.71 o
  11   3   1      187.73      177.09      2.21 o
  12   3   1       64.09       67.12      1.72 o
  13   3   1      159.10      180.49      2.63 o
 -12   4   1        5.16        2.90      0.92 o
 -11   4   1      128.21      124.94      1.84 o
 -10   4   1      174.11      174.65      2.19 o
  -9   4   1      126.45      118.51      2.09 o
  -8   4   1        1.87        0.33      1.22 o
  -7   4   1       56.63       49.98      2.02 o
  -6   4   1     1644.36     1629.94     77.50 o
  -5   4   1        1.59        8.02      2.53 o
  -4   4   1      117.78      121.61      3.04 o
  -3   4   1       97.87       98.68      4.00 o
  -2   4   1       24.37       33.53      6.27 o
  -1   4   1      388.38      351.98      7.79 o
   0   4   1      386.01      369.99      5.34 o
   1   4   1        2.36        3.31      1.72 o
   2   4   1      197.39      171.37      6.20 o
   3   4   1      143.71      158.03      6.98 o
   4   4   1        3.49        3.84      1.10 o
   5   4   1      383.29      372.80      3.76 o
   6   4   1      129.06      117.68      2.33 o
   7   4   1        1.01        2.90      1.11 o
   8   4   1        4.31        3.29      1.12 o
   9   4   1        2.44        2.66      1.12 o
  10   4   1       19.78       19.79      1.12 o
  11   4   1        2.13        2.02      1.32 o
 -11   5   1       24.93       18.32      0.86 o
 -10   5   1       21.04       23.50      1.07 o
  -9   5   1       41.92       39.99      1.31 o
  -8   5   1      161.22      176.15      2.58 o
  -7   5   1      192.33      183.16      2.72 o
  -6   5   1      254.61      237.55      3.64 o
  -5   5   1        0.05        0.00      1.42 o
  -4   5   1      194.98      164.50      3.24 o
  -3   5   1        8.16        8.90      1.62 o
  -2   5   1       29.02       27.34      1.42 o
  -1   5   1       36.18       38.57      1.43 o
   0   5   1      920.10      829.31      4.78 o
   1   5   1        3.18        3.75      1.07 o
   2   5   1     2062.65     1851.72     32.48 o
   3   5   1        3.85        4.57      1.11 o
   4   5   1      949.82      813.46     33.29 o
   5   5   1      438.15      395.98      4.45 o
   6   5   1      187.10      160.05      3.04 o
   7   5   1      148.98      134.58      2.83 o
   8   5   1      118.85      129.30      3.44 o
   9   5   1        1.17        4.58      0.97 o
  10   5   1      411.78      427.28      6.17 o
  11   5   1       57.54       53.82      1.42 o
  -9   6   1      181.94      191.69      3.24 o
  -8   6   1      190.93      207.50      4.25 o
  -7   6   1       95.85       88.52      1.83 o
  -6   6   1      103.57      105.22      2.63 o
  -5   6   1      237.48      235.73      3.44 o
  -4   6   1       47.76       44.31      2.02 o
  -3   6   1        2.24        2.63      1.42 o
  -2   6   1     3285.82     2800.01     11.94 o
  -1   6   1      392.46      374.78     11.94 o
   0   6   1      157.34      138.73      2.07 o
   1   6   1      784.65      700.02      4.20 o
   2   6   1      787.69      699.60     17.81 o
   3   6   1        7.68        4.06      1.00 o
   4   6   1       15.46       12.55      1.42 o
   5   6   1     1062.67     1044.29      6.68 o
   6   6   1       23.92       22.51      1.22 o
   7   6   1       69.26       71.43      2.63 o
   8   6   1      225.49      238.36      2.63 o
   9   6   1      140.69      181.30      1.82 o
  -6   7   1        1.95        2.43      1.42 o
  -5   7   1      192.36      215.73     13.66 o
  -4   7   1        6.76        5.26      1.21 o
  -3   7   1      215.45      243.42      3.04 o
  -2   7   1      155.39      162.08      2.63 o
  -1   7   1        5.26        6.07      1.01 o
   0   7   1        3.52        6.44      0.78 o
   1   7   1        5.92        6.65      0.72 o
   2   7   1       17.16       14.16      1.01 o
   3   7   1      759.05      822.32      4.65 o
   4   7   1       43.16       54.03      1.42 o
   5   7   1        8.09        4.45      1.62 o
   6   7   1      106.78      120.80      2.02 o
 -14   0   2        0.51       -0.40      2.23 o
 -12   0   2       29.01       31.36      2.00 o
 -10   0   2       41.06       40.51      1.93 o
  -8   0   2      153.31      171.99      5.67 o
  -6   0   2     1296.92     1324.28     30.45 o
  -4   0   2     5220.36     5706.75     21.14 o
  -2   0   2     2473.77     2452.10     53.11 o
   0   0   2     7177.77     7130.52     51.80 o
   2   0   2       70.89       77.50      1.57 o
   4   0   2     1917.35     2045.27     14.97 o
   6   0   2     7249.58     7705.78     37.23 o
   8   0   2      101.06      141.23      7.28 o
  10   0   2     1096.63     1080.03      8.70 o
  12   0   2       14.86       13.39      1.64 o
 -14   1   2      216.61      243.11     11.84 o
 -13   1   2      277.07      271.09      5.36 o
 -12   1   2       15.20       12.69      1.42 o
 -11   1   2      485.20      444.05      3.93 o
 -10   1   2      171.56      153.50      1.54 o
  -9   1   2       15.93       18.37      0.80 o
  -8   1   2       21.50       20.03      2.83 o
  -7   1   2     1298.78     1407.76     27.31 o
  -6   1   2     1379.73     1376.36     10.07 o
  -5   1   2        1.46        1.25      1.13 o
  -4   1   2      175.43      190.82      1.84 o
  -3   1   2     2248.15     2362.01     16.49 o
  -2   1   2     1255.54     1250.67     13.87 o
  -1   1   2      190.21      221.51      3.34 o
   0   1   2      527.66      612.31     24.69 o
   1   1   2      382.60      414.20      2.15 o
   2   1   2     9968.96    10093.66     65.15 o
   3   1   2    10425.56    10249.40     52.10 o
   4   1   2     1069.63     1137.90      8.71 o
   5   1   2     5527.23     6131.11     54.33 o
   6   1   2      767.61      886.12     15.38 o
   7   1   2      103.14       97.18      3.90 o
   8   1   2      133.88      149.06      2.97 o
   9   1   2      405.95      376.15      3.72 o
  10   1   2      266.52      211.16      1.87 o
  11   1   2      104.03      112.76      1.82 o
  12   1   2      220.97      199.67      2.73 o
  13   1   2       24.20       19.48      1.72 o
 -14   2   2       10.93       13.56      1.62 o
 -13   2   2      214.15      204.97      3.84 o
 -12   2   2        0.25        0.92      1.26 o
 -11   2   2       54.94       45.92      1.39 o
 -10   2   2       12.71       14.43      0.95 o
  -9   2   2      550.04      514.70      8.50 o
  -8   2   2       15.21       10.57      1.11 o
  -7   2   2       63.87       56.86      3.84 o
  -6   2   2      327.42      413.39      4.39 o
  -5   2   2     2323.89     2614.82     19.42 o
  -4   2   2       79.00       93.73      1.53 o
  -3   2   2      220.42      253.18      4.20 o
  -2   2   2     2517.26     2562.27     15.18 o
  -1   2   2     4466.72     4256.66     22.76 o
   0   2   2      288.14      313.88      2.26 o
   1   2   2       94.70       92.79      1.74 o
   2   2   2      628.25      663.65      8.70 o
   3   2   2       23.54       15.47      1.70 o
   4   2   2        7.28       14.80      1.39 o
   5   2   2     2490.52     2652.10     12.49 o
   6   2   2       77.79       78.87      2.85 o
   7   2   2      378.07      394.99      7.06 o
   8   2   2       18.52       15.97      0.79 o
   9   2   2      179.94      175.03      1.69 o
  10   2   2      183.69      189.88      2.32 o
  11   2   2      119.48       97.87      1.53 o
  12   2   2        1.74        2.08      1.21 o
  13   2   2      534.74      545.66      8.40 o
 -13   3   2      527.11      561.30      5.06 o
 -12   3   2      496.57      464.99      4.25 o
 -11   3   2        7.19        7.94      1.21 o
 -10   3   2       13.85       14.71      1.26 o
  -9   3   2       18.74       20.22      1.15 o
  -8   3   2      691.49      683.90      5.14 o
  -7   3   2        1.69        1.87      0.87 o
  -6   3   2      806.93      838.75      7.34 o
  -5   3   2        2.40        3.26      1.55 o
  -4   3   2      202.59      194.18      3.63 o
  -3   3   2       10.47       10.18      2.93 o
  -2   3   2      493.76      605.28      6.06 o
  -1   3   2      434.42      466.98      4.42 o
   0   3   2      832.13      792.94      8.74 o
   1   3   2      633.34      717.96     14.37 o
   2   3   2      380.31      415.58      4.66 o
   3   3   2      159.36      168.63      3.32 o
   4   3   2       22.02       16.05      1.57 o
   5   3   2      327.21      372.05      6.36 o
   6   3   2       24.33       25.75      4.65 o
   7   3   2      972.08      980.88      7.08 o
   8   3   2     1866.28     2009.17      9.73 o
   9   3   2       84.07       88.28      1.48 o
  10   3   2       99.06       91.19      1.70 o
  11   3   2      150.50      147.99      2.07 o
  12   3   2       21.76       14.44      1.14 o
 -12   4   2       85.04       94.27      1.50 o
 -11   4   2        7.06        8.05      1.12 o
 -10   4   2       65.94       62.27      1.60 o
  -9   4   2     1069.42     1020.92      6.03 o
  -8   4   2     2198.59     1929.68     66.47 o
  -7   4   2      105.61       97.33      2.63 o
  -6   4   2      274.17      278.83      3.84 o
  -5   4   2     1097.66     1005.23      7.08 o
  -4   4   2       68.12       53.62      2.02 o
  -3   4   2      843.94      903.77     30.55 o
  -2   4   2     1229.21     1239.05     32.68 o
  -1   4   2      208.44      190.91      6.17 o
   0   4   2       84.39       84.73      2.26 o
   1   4   2        4.24        3.27      1.69 o
   2   4   2       91.06       83.96      4.91 o
   3   4   2       93.81       87.59      4.59 o
   4   4   2       97.62       89.76      2.33 o
   5   4   2      679.86      676.10     17.60 o
   6   4   2     1497.58     1419.74     29.95 o
   7   4   2     2929.15     2692.69     51.58 o
   8   4   2      223.42      211.64      3.52 o
   9   4   2      161.59      161.55      2.13 o
  10   4   2      105.69      114.73      1.70 o
  11   4   2        4.54        2.43      0.86 o
 -11   5   2      239.46      239.11      6.17 o
 -10   5   2       85.02       83.56      2.63 o
  -9   5   2      186.22      207.89      2.28 o
  -8   5   2       73.37       76.56      1.98 o
  -7   5   2      363.53      343.43      9.31 o
  -6   5   2       17.27       13.76      1.62 o
  -5   5   2       28.36       26.10      1.82 o
  -4   5   2       81.78       77.90      2.43 o
  -3   5   2     2364.08     2096.06     11.13 o
  -2   5   2      306.07      257.18      4.25 o
  -1   5   2       33.43       37.31      4.25 o
   0   5   2        2.22        1.64      1.12 o
   1   5   2     2766.18     2516.96     43.50 o
   2   5   2      260.76      233.18      2.67 o
   3   5   2       49.39       41.15      1.46 o
   4   5   2        1.44        0.82      0.98 o
   5   5   2      846.64      796.21      5.67 o
   6   5   2      101.56       90.46     10.52 o
   7   5   2        2.80        1.25      1.19 o
   8   5   2      128.57      124.04      3.04 o
   9   5   2      189.32      183.60      6.98 o
  10   5   2       39.06       40.21      2.43 o
  -9   6   2       34.09       39.83      0.92 o
  -8   6   2      170.01      167.22      2.23 o
  -7   6   2       30.18       26.97      1.38 o
  -6   6   2       91.25       81.34      2.43 o
  -5   6   2       12.22        8.70      1.42 o
  -4   6   2     1091.76      981.56      7.08 o
  -3   6   2       75.11       66.77      2.43 o
  -2   6   2       35.99       30.55      2.02 o
  -1   6   2      245.59      219.74      3.84 o
   0   6   2      130.54      121.17      4.96 o
   1   6   2      198.90      192.97      5.97 o
   2   6   2      317.52      278.19      3.44 o
   3   6   2       72.05       50.36      3.34 o
   4   6   2       63.34       73.29      5.97 o
   5   6   2        1.88        2.43      1.21 o
   6   6   2      200.63      172.00     14.57 o
   7   6   2       80.97       81.75      2.43 o
   8   6   2       96.11      119.08      3.14 o
  -6   7   2      115.46      134.11      2.59 o
  -5   7   2       47.62       59.67      2.83 o
  -4   7   2        1.18        1.42      1.01 o
  -3   7   2      413.83      422.49      3.84 o
  -2   7   2        0.74        0.81      1.21 o
  -1   7   2        3.53        4.86      1.21 o
   0   7   2      210.22      223.39      3.04 o
   1   7   2       36.28       37.20      1.21 o
   2   7   2        6.70        4.90      0.78 o
   3   7   2      784.99      864.81      4.45 o
   4   7   2      571.55      698.89      3.84 o
   5   7   2       22.03       20.84      1.62 o
 -13   0   3      436.57      422.49      6.07 o
 -11   0   3      428.97      386.66      4.36 o
  -9   0   3     1688.16     1634.08      7.20 o
  -7   0   3      623.38      654.58      9.51 o
  -5   0   3     1823.32     1805.90     39.25 o
  -3   0   3     7682.42     7099.56     19.02 o
  -1   0   3     3673.79     3805.12    354.40 o
   1   0   3        4.38        5.02      0.70 o
   3   0   3       33.47       48.76      2.23 o
   5   0   3      216.65      172.40      5.67 o
   7   0   3      763.74      740.37     13.35 o
   9   0   3      621.98      726.00      6.47 o
  11   0   3      607.77      499.88     17.81 o
  13   0   3        2.61        5.56      1.35 o
 -14   1   3       48.42       81.39     21.75 o
 -13   1   3      183.12      182.11      3.05 o
 -12   1   3      462.47      420.14      4.41 o
 -11   1   3      701.23      603.44      7.76 o
 -10   1   3      150.05      149.73      2.55 o
  -9   1   3      406.36      387.31      3.09 o
  -8   1   3      173.88      160.14      4.12 o
  -7   1   3      172.50      203.99      3.33 o
  -6   1   3      458.78      386.35     28.53 o
  -5   1   3       51.84       53.40      1.47 o
  -4   1   3     1367.78     1407.25     24.47 o
  -3   1   3     1313.89     1362.54     24.01 o
  -2   1   3        4.53        7.02      0.59 o
  -1   1   3     2733.13     2580.52      8.38 o
   0   1   3       86.75       95.03      3.42 o
   1   1   3     6482.58     6289.83     30.75 o
   2   1   3    12669.08    13134.02    300.98 o
   3   1   3        6.19        9.51      1.26 o
   4   1   3        0.66        1.87      1.10 o
   5   1   3      349.82      466.55      4.51 o
   6   1   3      264.83      228.80      3.61 o
   7   1   3      338.28      337.32      8.50 o
   8   1   3     1057.22     1113.88      9.35 o
   9   1   3      719.37      660.26      4.94 o
  10   1   3      429.25      360.63      4.00 o
  11   1   3      109.79       85.33      1.69 o
  12   1   3      103.10       98.76      2.63 o
  13   1   3      118.52      149.20     11.13 o
 -14   2   3      384.14      406.91      4.25 o
 -13   2   3      364.00      407.52     59.08 o
 -12   2   3        4.63       38.36     26.61 o
 -11   2   3        0.36        1.30      1.10 o
 -10   2   3     2753.29     2405.97      7.51 o
  -9   2   3      299.83      283.67      2.47 o
  -8   2   3      791.60      852.11     11.87 o
  -7   2   3      357.15      442.12      8.30 o
  -6   2   3      331.91      393.41     20.23 o
  -5   2   3      148.53      151.72      3.44 o
  -4   2   3      793.25      804.73     11.94 o
  -3   2   3     1596.43     1717.54     10.52 o
  -2   2   3      809.89      891.57     18.51 o
  -1   2   3      694.10      636.97      8.09 o
   0   2   3      662.52      633.04     31.57 o
   1   2   3      185.57      197.39      2.72 o
   2   2   3       96.34      129.37      3.42 o
   3   2   3      309.30      365.24      5.06 o
   4   2   3     1333.51     1403.49      9.91 o
   5   2   3     1848.65     2113.09     37.33 o
   6   2   3     2024.22     2118.06     45.32 o
   7   2   3      901.31      944.97     18.71 o
   8   2   3      914.62      968.58     17.65 o
   9   2   3      528.34      572.83      4.22 o
  10   2   3     1200.07     1109.38      4.55 o
  11   2   3      292.17      265.76      3.01 o
  12   2   3      132.62      128.41      6.27 o
  13   2   3        4.98       11.13      1.62 o
 -13   3   3      238.07      255.76      3.64 o
 -12   3   3       70.35       62.34      1.64 o
 -11   3   3       94.82       80.39      1.84 o
 -10   3   3        2.48        4.11      1.02 o
  -9   3   3        2.61        5.61      0.87 o
  -8   3   3       65.36       72.92      1.57 o
  -7   3   3       88.81       90.26      2.33 o
  -6   3   3       57.52       63.13      3.64 o
  -5   3   3      548.27      521.03      8.50 o
  -4   3   3      543.37      633.33      9.31 o
  -3   3   3     2373.21     2727.68     11.33 o
  -2   3   3       18.80       40.89     21.65 o
  -1   3   3     2668.06     2594.18     10.07 o
   0   3   3       98.55      115.01      2.54 o
   1   3   3     1396.46     1403.43     40.07 o
   2   3   3      586.31      662.31      8.06 o
   3   3   3       29.41       45.07      2.20 o
   4   3   3      124.59      111.31      4.95 o
   5   3   3      736.27      805.67     12.10 o
   6   3   3       41.86       45.04      1.22 o
   7   3   3      332.69      320.98      2.55 o
   8   3   3        3.10        4.87      1.19 o
   9   3   3      830.12      811.35      4.20 o
  10   3   3        0.03        1.01      0.80 o
  11   3   3       45.50       41.53      1.40 o
  12   3   3        5.47        8.58      1.00 o
 -12   4   3      121.59      107.49      1.64 o
 -11   4   3      123.07      116.48      1.84 o
 -10   4   3        8.91        9.64      1.12 o
  -9   4   3        6.28        4.27      0.87 o
  -8   4   3        3.15        3.64      1.12 o
  -7   4   3      232.55      211.45      3.44 o
  -6   4   3      996.96      915.80      6.68 o
  -5   4   3        9.04        3.84      1.42 o
  -4   4   3        1.06        0.40      1.42 o
  -3   4   3      382.81      375.26     22.06 o
  -2   4   3      385.29      434.98     18.72 o
  -1   4   3      332.19      314.71      6.43 o
   0   4   3      857.37      790.61      8.05 o
   1   4   3       44.65       53.93      2.54 o
   2   4   3       20.43       20.53      2.13 o
   3   4   3      773.07      711.64     10.52 o
   4   4   3     1056.54     1020.84     14.06 o
   5   4   3       34.38       37.64      1.67 o
   6   4   3      269.43      256.18      3.24 o
   7   4   3      175.17      160.96      2.24 o
   8   4   3      302.52      307.49      4.18 o
   9   4   3        7.51       10.50      1.07 o
  10   4   3       13.27       13.04      1.21 o
  11   4   3       76.77       64.36      2.23 o
 -11   5   3        9.39       12.78      0.92 o
 -10   5   3        9.85       14.90      0.97 o
  -9   5   3      300.35      296.46      2.58 o
  -8   5   3        2.52        2.66      1.22 o
  -7   5   3       67.98       68.81      2.93 o
  -6   5   3      307.54      246.65      3.84 o
  -5   5   3      469.60      405.09      4.86 o
  -4   5   3      202.51      199.51      3.64 o
  -3   5   3      115.62       92.47      2.83 o
  -2   5   3      511.69      434.83      5.46 o
  -1   5   3      487.06      438.27      5.67 o
   0   5   3      470.03      470.93     25.39 o
   1   5   3     1526.51     1431.73     32.58 o
   2   5   3      427.25      407.46      3.27 o
   3   5   3      229.68      202.88      2.44 o
   4   5   3      446.29      412.27      6.41 o
   5   5   3       45.57       46.43      2.26 o
   6   5   3       11.88        7.62      1.07 o
   7   5   3        7.52        7.73      1.82 o
   8   5   3      486.09      503.22      5.06 o
   9   5   3        8.07        8.34      0.78 o
  10   5   3      160.37      173.62      6.07 o
  -9   6   3      146.51      141.82      3.04 o
  -8   6   3      120.40      120.91      3.04 o
  -7   6   3       48.37       47.91      2.83 o
  -6   6   3        0.41        0.40      1.42 o
  -5   6   3      102.12      104.81      2.63 o
  -4   6   3       95.76       81.75      2.63 o
  -3   6   3      320.21      290.36      4.25 o
  -2   6   3       75.76       66.37      2.63 o
  -1   6   3        3.37        1.82      1.82 o
   0   6   3       35.70       39.46      2.43 o
   1   6   3      194.18      205.15      5.56 o
   2   6   3       37.02       40.37      1.42 o
   3   6   3        2.56        4.16      1.01 o
   4   6   3      487.99      488.45     25.70 o
   5   6   3       52.44       56.14      3.74 o
   6   6   3        4.59        2.63      1.82 o
   7   6   3      331.44      336.09      3.64 o
   8   6   3        4.80        5.27      0.57 o
  -6   7   3      244.64      295.26      4.15 o
  -5   7   3      421.94      443.70     29.64 o
  -4   7   3        0.42        0.40      1.01 o
  -3   7   3      200.27      200.52      2.83 o
  -2   7   3      131.32      138.60      2.63 o
  -1   7   3       36.48       33.39      1.62 o
   0   7   3      119.61      127.88      2.63 o
   1   7   3      606.29      655.18      5.26 o
   2   7   3      181.43      222.17      3.04 o
   3   7   3      231.99      244.38      7.79 o
   4   7   3       71.80       75.88      2.02 o
   5   7   3      135.54      142.65      2.02 o
 -14   0   4     1403.39     1512.10      9.51 o
 -12   0   4      317.26      296.23      5.26 o
 -10   0   4     3978.78     3606.58     32.58 o
  -8   0   4        9.97       13.76      2.63 o
  -6   0   4      990.47      975.08     11.94 o
  -4   0   4       38.97       31.35      1.64 o
  -2   0   4    19887.21    18621.71    130.31 o
   0   0   4    12872.64    13342.01     96.52 o
   2   0   4     3135.65     3295.85     18.82 o
   4   0   4      318.49      341.78     15.48 o
   6   0   4      328.44      379.19      9.11 o
   8   0   4       83.20       72.19      1.93 o
  10   0   4        8.74       12.32      1.50 o
  12   0   4       85.68       73.45      3.04 o
 -14   1   4      213.94      230.33     14.57 o
 -13   1   4        0.22        1.26      1.75 o
 -12   1   4      221.24      221.25      3.34 o
 -11   1   4      804.43      725.48      5.51 o
 -10   1   4      856.03      773.18      3.33 o
  -9   1   4      440.01      426.00      4.63 o
  -8   1   4       68.47       65.28      3.34 o
  -7   1   4     4187.62     4291.40    168.15 o
  -6   1   4       92.03       98.63      2.64 o
  -5   1   4      494.48      525.34      5.87 o
  -4   1   4      191.90      214.49      2.39 o
  -3   1   4        2.21        6.07      0.78 o
  -2   1   4      165.67      184.71      1.95 o
  -1   1   4    12782.18    12797.61     56.72 o
   0   1   4     4849.33     5189.39     21.25 o
   1   1   4     1595.49     1728.20     31.43 o
   2   1   4      150.75      153.29      3.80 o
   3   1   4     1576.04     1601.50      9.21 o
   4   1   4      703.15      821.53     14.16 o
   5   1   4      173.79      187.39      3.07 o
   6   1   4      106.39      109.56      2.72 o
   7   1   4      606.81      589.87      8.80 o
   8   1   4      103.62       97.03      1.28 o
   9   1   4      141.04      138.87      1.48 o
  10   1   4        2.17        2.89      1.03 o
  11   1   4       47.99       61.46      2.31 o
  12   1   4       57.95       59.37      3.64 o
  13   1   4      168.78      152.77      3.24 o
 -14   2   4       29.86       28.93      2.02 o
 -13   2   4       43.69      153.27     88.12 o
 -12   2   4      168.60      181.97     32.98 o
 -11   2   4       84.91       73.62      2.22 o
 -10   2   4       25.04       23.92      1.02 o
  -9   2   4      997.09      984.38     18.96 o
  -8   2   4       43.32       50.23      1.44 o
  -7   2   4      197.90      231.28      6.07 o
  -6   2   4     1841.97     2020.95     80.23 o
  -5   2   4        4.66       25.35      9.61 o
  -4   2   4      521.47      578.80      4.86 o
  -3   2   4      842.65      804.96      5.41 o
  -2   2   4        2.98        2.77      1.07 o
  -1   2   4      155.99      156.70      2.63 o
   0   2   4     1929.92     2043.45    112.40 o
   1   2   4     1022.67     1057.63     26.61 o
   2   2   4     1858.30     2036.58     30.76 o
   3   2   4        0.24        2.03      1.81 o
   4   2   4      701.83      741.68      5.71 o
   5   2   4     4939.11     5228.65     20.27 o
   6   2   4      157.72      194.39      5.45 o
   7   2   4       68.90       90.11      2.39 o
   8   2   4     1309.30     1326.84     19.73 o
   9   2   4      374.73      368.36     11.85 o
  10   2   4       11.70       13.28      0.92 o
  11   2   4      159.77      173.32      6.07 o
  12   2   4      130.77      130.31      3.24 o
  13   2   4      163.81      167.74      3.04 o
 -13   3   4      116.27      124.84      2.83 o
 -12   3   4      180.41      172.40      2.28 o
 -11   3   4       15.73       15.38      1.26 o
 -10   3   4       34.86       32.64      1.26 o
  -9   3   4        7.94        7.82      0.87 o
  -8   3   4     1009.89      991.97     19.86 o
  -7   3   4       13.43       14.29      1.07 o
  -6   3   4       24.45       35.81      3.04 o
  -5   3   4      292.51      314.24      6.47 o
  -4   3   4     1967.07     2004.71     46.34 o
  -3   3   4      289.30      376.16      5.46 o
  -2   3   4     1341.89     1587.29      8.68 o
  -1   3   4     1297.99     1401.61     11.49 o
   0   3   4     3926.46     4094.20     20.54 o
   1   3   4        9.54        7.31      1.77 o
   2   3   4      816.30      778.76      7.36 o
   3   3   4      114.41      132.60      4.08 o
   4   3   4      966.52     1045.62      9.57 o
   5   3   4        9.23       10.02      1.80 o
   6   3   4       77.24       67.67      2.12 o
   7   3   4      140.71      139.94      3.36 o
   8   3   4      236.14      253.05      4.73 o
   9   3   4      221.24      220.23      2.79 o
  10   3   4     1510.93     1510.73      9.51 o
  11   3   4       21.03       21.61      1.26 o
  12   3   4       40.88       53.01      2.02 o
 -12   4   4      203.64      207.61      2.07 o
 -11   4   4      127.36      131.54      1.92 o
 -10   4   4      196.54      186.12      2.19 o
  -9   4   4     3076.89     2890.71     27.25 o
  -8   4   4       93.71       92.01      2.93 o
  -7   4   4        6.97        7.73      1.12 o
  -6   4   4      684.87      730.05      6.27 o
  -5   4   4       97.81       88.02      2.43 o
  -4   4   4      133.19      149.94      3.24 o
  -3   4   4     1283.63     1358.99     40.87 o
  -2   4   4      287.78      328.01     14.97 o
  -1   4   4       68.32       60.39      2.69 o
   0   4   4      887.28      905.56     12.14 o
   1   4   4      427.45      402.36      4.71 o
   2   4   4      489.39      472.19     34.80 o
   3   4   4      914.73      995.89      5.67 o
   4   4   4     1403.47     1265.04     15.88 o
   5   4   4      247.34      210.69      4.76 o
   6   4   4      732.15      643.08     12.95 o
   7   4   4      586.10      556.14      6.17 o
   8   4   4      136.23      137.15      2.23 o
   9   4   4        7.66        8.73      0.84 o
  10   4   4        7.48        5.49      0.92 o
  11   4   4       11.86       12.14      1.21 o
 -11   5   4       11.99       11.05      0.78 o
 -10   5   4       13.15       11.49      0.92 o
  -9   5   4      101.45       89.12      1.55 o
  -8   5   4      301.36      283.13      9.61 o
  -7   5   4      612.64      577.20      4.28 o
  -6   5   4      114.58       96.72      2.63 o
  -5   5   4      842.11      731.67      6.47 o
  -4   5   4      281.04      248.07      4.25 o
  -3   5   4        9.84        6.68      1.62 o
  -2   5   4      421.76      395.38      5.46 o
  -1   5   4       67.08       55.44      2.63 o
   0   5   4      146.88      140.63      3.64 o
   1   5   4     1139.49     1118.55     12.95 o
   2   5   4       14.12       13.07      1.12 o
   3   5   4       28.67       28.71      1.29 o
   4   5   4       31.66       27.88      1.71 o
   5   5   4       16.92       13.30      1.40 o
   6   5   4        1.07        1.61      0.99 o
   7   5   4      863.31      918.43      6.92 o
   8   5   4       57.98       56.79      1.21 o
   9   5   4       32.28       34.31      2.73 o
  10   5   4        0.04       -0.40      0.81 o
  -9   6   4       66.13       73.91      0.97 o
  -8   6   4        1.26        1.24      0.58 o
  -7   6   4       51.78       46.74      1.50 o
  -6   6   4        9.87       11.58      1.19 o
  -5   6   4        0.30        0.61      1.42 o
  -4   6   4        2.90        2.83      1.62 o
  -3   6   4        2.00        0.20      1.62 o
  -2   6   4       14.24       13.76      2.02 o
  -1   6   4        5.75        4.65      2.02 o
   0   6   4      207.47      190.40      4.05 o
   1   6   4      278.60      272.96      4.86 o
   2   6   4      841.43      873.07     30.05 o
   3   6   4      252.70      281.73      2.81 o
   4   6   4      280.52      306.30      2.84 o
   5   6   4        0.40        0.40      0.88 o
   6   6   4       45.37       44.37      6.58 o
   7   6   4       51.81       51.80      1.62 o
   8   6   4       80.52       78.51      1.21 o
  -6   7   4      148.73      177.63      1.52 o
  -5   7   4       84.81       84.79      5.16 o
  -4   7   4       59.49       72.84      1.82 o
  -3   7   4      109.65      107.85      2.23 o
  -2   7   4        7.19       12.95      1.42 o
  -1   7   4      436.93      487.85      4.65 o
   0   7   4      442.27      463.16      4.65 o
   1   7   4      284.96      330.83      4.05 o
   2   7   4        6.19        5.26      1.42 o
   3   7   4      231.22      246.65      3.04 o
   4   7   4        5.55        4.45      1.21 o
 -15   0   5     1818.50     1851.02      7.28 o
 -13   0   5       10.38       11.53      2.43 o
 -11   0   5      792.23      724.59      7.69 o
  -9   0   5      674.46      687.29     10.32 o
  -7   0   5       78.40       63.90      2.93 o
  -5   0   5      692.72      713.65     24.99 o
  -3   0   5     2322.91     2636.16     54.63 o
  -1   0   5     3381.30     3673.95     43.81 o
   1   0   5     2385.52     2396.33     11.33 o
   3   0   5       53.73       69.08      2.27 o
   5   0   5       10.67        3.64      2.83 o
   7   0   5       10.92        5.26      4.45 o
   9   0   5      462.67      464.72     30.15 o
  11   0   5        0.77       -0.20      2.02 o
  13   0   5      193.42      198.29      3.44 o
 -14   1   5       25.79       68.39     34.20 o
 -13   1   5       49.65       53.29      2.63 o
 -12   1   5       59.67       62.11      2.28 o
 -11   1   5      398.92      394.98      4.55 o
 -10   1   5       25.59       25.85      1.10 o
  -9   1   5      208.33      212.22      2.47 o
  -8   1   5       12.89       14.28      2.33 o
  -7   1   5     3262.02     3120.88     27.52 o
  -6   1   5     1126.52     1087.63     22.28 o
  -5   1   5      615.37      629.73     12.71 o
  -4   1   5     1872.90     2191.78     10.30 o
  -3   1   5      878.22      889.04     12.23 o
  -2   1   5     2482.63     2609.21      9.73 o
  -1   1   5     3647.91     3679.27     16.50 o
   0   1   5        7.62       19.95      0.85 o
   1   1   5      216.69      195.22      4.25 o
   2   1   5       45.94       58.41      1.85 o
   3   1   5        0.42        2.20      0.72 o
   4   1   5       73.06       54.20      2.48 o
   5   1   5       21.33       22.69      1.34 o
   6   1   5      527.88      576.92      5.68 o
   7   1   5      262.07      270.53      9.11 o
   8   1   5      131.05      124.67      1.51 o
   9   1   5        1.47        1.03      0.84 o
  10   1   5       38.09       30.88      1.78 o
  11   1   5       77.99       78.10      2.21 o
  12   1   5      278.73      262.59      3.14 o
  13   1   5       20.47       16.19      1.62 o
 -14   2   5        8.49        9.31      1.62 o
 -13   2   5       11.84        9.91      2.02 o
 -12   2   5      105.70      114.43     30.55 o
 -11   2   5       45.51       44.76      1.62 o
 -10   2   5       86.82       82.29      1.49 o
  -9   2   5      120.48      117.63      3.47 o
  -8   2   5      172.90      171.65      5.96 o
  -7   2   5        7.22       12.75      2.83 o
  -6   2   5       60.70       57.09      2.36 o
  -5   2   5        0.49        2.21      1.19 o
  -4   2   5     3546.26     3707.86     44.01 o
  -3   2   5      322.97      356.07      7.99 o
  -2   2   5     1002.19     1119.93     29.53 o
  -1   2   5     1811.34     1883.62     17.60 o
   0   2   5     2236.14     2501.19     10.32 o
   1   2   5      732.31      801.13     10.42 o
   2   2   5     7345.88     7681.76     82.66 o
   3   2   5      492.03      543.40      5.72 o
   4   2   5     2297.88     2503.59     11.75 o
   5   2   5     1142.81     1173.75      6.95 o
   6   2   5      172.29      162.45      4.52 o
   7   2   5      513.68      573.96     17.50 o
   8   2   5        0.10       -0.03      0.75 o
   9   2   5       31.86       37.18      1.24 o
  10   2   5      187.36      180.01      4.45 o
  11   2   5        0.68        0.61      2.02 o
  12   2   5      107.60      106.84      3.04 o
  13   2   5      221.46      228.65      3.04 o
 -13   3   5      156.24      163.69      3.04 o
 -12   3   5       35.51       33.59      2.23 o
 -11   3   5      318.87      290.46      2.51 o
 -10   3   5       40.97       32.63      1.40 o
  -9   3   5      212.08      214.61      2.46 o
  -8   3   5       95.98       88.28      3.86 o
  -7   3   5      470.30      517.86     10.86 o
  -6   3   5       32.30       43.50      3.44 o
  -5   3   5       36.23       41.47      4.05 o
  -4   3   5      697.59      744.47     14.87 o
  -3   3   5     1172.90     1320.84     12.75 o
  -2   3   5      366.90      380.73      4.23 o
  -1   3   5     1221.34     1314.92     10.22 o
   0   3   5      480.33      563.96     14.77 o
   1   3   5      719.35      598.88      6.61 o
   2   3   5      371.65      420.82      5.93 o
   3   3   5     1922.52     2112.95     13.75 o
   4   3   5        0.63        1.19      1.86 o
   5   3   5      516.83      514.06     16.82 o
   6   3   5      135.54      135.99      8.90 o
   7   3   5     1434.29     1404.38     15.88 o
   8   3   5     1488.14     1496.51     10.83 o
   9   3   5       81.55       85.74      1.36 o
  10   3   5       36.32       37.05      1.20 o
  11   3   5      753.75      801.23     37.33 o
  12   3   5      144.38      142.25      2.43 o
 -12   4   5      315.58      307.76      3.44 o
 -11   4   5      356.37      362.31      2.83 o
 -10   4   5       15.22       15.36      1.00 o
  -9   4   5        0.76        1.73      0.82 o
  -8   4   5        4.83        6.01      1.07 o
  -7   4   5        2.96        2.00      1.03 o
  -6   4   5        0.87        1.81      1.21 o
  -5   4   5       17.58       17.81      1.82 o
  -4   4   5        1.73        3.04      1.42 o
  -3   4   5      303.67      280.63      3.56 o
  -2   4   5     1139.99     1408.99     11.43 o
  -1   4   5      277.81      247.85     12.14 o
   0   4   5      418.38      472.93      6.59 o
   1   4   5      179.94      194.30      4.47 o
   2   4   5      336.09      337.58     10.02 o
   3   4   5     3091.58     2953.87     57.97 o
   4   4   5      205.91      185.01      2.40 o
   5   4   5       87.12       77.24      2.47 o
   6   4   5      516.46      486.72      4.38 o
   7   4   5      269.82      279.81      9.71 o
   8   4   5       10.39       10.46      1.06 o
   9   4   5       28.85       30.40      0.98 o
  10   4   5       35.63       38.24      1.42 o
 -11   5   5        0.77        0.28      0.78 o
 -10   5   5      163.72      170.48      3.34 o
  -9   5   5       10.01        8.14      0.82 o
  -8   5   5       72.63       81.91      2.09 o
  -7   5   5       73.29       65.09      2.43 o
  -6   5   5     1190.42     1016.16      7.49 o
  -5   5   5        8.95        8.90      1.82 o
  -4   5   5       54.94       39.66      2.23 o
  -3   5   5      280.01      260.62      4.45 o
  -2   5   5      835.85      703.14      7.28 o
  -1   5   5       12.47        9.31      2.02 o
   0   5   5      507.16      469.84      6.47 o
   1   5   5      200.66      177.01      3.59 o
   2   5   5       17.46       27.35      1.30 o
   3   5   5       12.20       12.51      1.42 o
   4   5   5      123.78      112.22      2.05 o
   5   5   5       18.65       17.45      1.29 o
   6   5   5        5.31        7.01      1.34 o
   7   5   5       21.58       18.34      1.35 o
   8   5   5       87.41       95.94      1.90 o
   9   5   5       12.51       10.52      0.81 o
  -9   6   5      386.40      443.33      3.24 o
  -8   6   5       13.01       15.32      0.68 o
  -7   6   5      176.77      213.09      2.33 o
  -6   6   5      156.24      146.34      2.19 o
  -5   6   5      216.60      206.79      3.44 o
  -4   6   5      405.24      351.47      4.65 o
  -3   6   5       13.37       11.74      1.82 o
  -2   6   5      377.58      334.88      4.86 o
  -1   6   5      943.50      860.96      7.89 o
   0   6   5      472.80      458.51      6.07 o
   1   6   5      300.99      320.71      5.46 o
   2   6   5       91.29       82.96      3.24 o
   3   6   5      503.87      536.43     39.96 o
   4   6   5      149.48      158.22      7.49 o
   5   6   5      181.51      188.63      5.56 o
   6   6   5        5.82        4.29      0.97 o
   7   6   5       56.42       67.58      1.21 o
  -6   7   5      135.22      168.75      2.02 o
  -5   7   5        7.83        9.19      0.82 o
  -4   7   5       10.41       10.32      0.92 o
  -3   7   5        2.15        1.01      1.21 o
  -2   7   5        0.36        0.81      1.21 o
  -1   7   5        6.68        8.50      1.42 o
   0   7   5       19.46       17.60      1.62 o
   1   7   5      535.67      543.69      5.06 o
   2   7   5       14.62       10.52      1.62 o
   3   7   5       24.97       22.84      0.92 o
 -14   0   6     1164.94     1238.53      8.50 o
 -12   0   6      548.82      513.34      6.47 o
 -10   0   6        3.16        4.36      1.50 o
  -8   0   6     1006.35     1020.41     14.37 o
  -6   0   6      463.90      481.26      6.88 o
  -4   0   6    13340.39    14031.39     56.25 o
  -2   0   6    10608.56    11041.54     75.98 o
   0   0   6     1723.31     1876.72     11.13 o
   2   0   6      250.60      237.95      3.84 o
   4   0   6     7364.39     7816.18    261.32 o
   6   0   6     1123.22     1158.61     16.59 o
   8   0   6      264.73      271.44      9.11 o
  10   0   6      206.24      225.21      4.86 o
  12   0   6      248.94      233.91      4.05 o
 -14   1   6       66.94      122.89     41.78 o
 -13   1   6      153.81      163.27      2.77 o
 -12   1   6      579.31      590.12      9.51 o
 -11   1   6      268.61      247.27      3.72 o
 -10   1   6        0.34        1.08      0.94 o
  -9   1   6      632.50      628.48      5.00 o
  -8   1   6     1289.34     1482.56     17.20 o
  -7   1   6       90.04       98.89      3.25 o
  -6   1   6      932.50      955.94     20.08 o
  -5   1   6       22.01        8.95      0.98 o
  -4   1   6      630.14      589.39      6.78 o
  -3   1   6      286.52      304.87      4.05 o
  -2   1   6      787.58      835.39     12.31 o
  -1   1   6     5566.42     5613.17     14.67 o
   0   1   6      334.15      340.77      7.52 o
   1   1   6      912.43      862.72     22.54 o
   2   1   6      382.53      392.89      8.77 o
   3   1   6        4.30        8.87      0.82 o
   4   1   6       11.62       12.22      0.97 o
   5   1   6     3720.26     3886.12     20.09 o
   6   1   6        8.21       10.16      2.82 o
   7   1   6     1046.92     1094.22      6.36 o
   8   1   6        0.89        2.85      1.29 o
   9   1   6       37.85       43.92      1.86 o
  10   1   6        2.75        1.27      1.41 o
  11   1   6       20.73       19.36      1.50 o
  12   1   6       46.61       40.90      1.57 o
  13   1   6      196.60      209.02      3.24 o
 -14   2   6       15.92       13.76      1.62 o
 -13   2   6       26.54       29.34      2.23 o
 -12   2   6       28.02       92.27      4.25 o
 -11   2   6       86.77       74.24      1.64 o
 -10   2   6       13.71       13.16      0.99 o
  -9   2   6       71.92       77.01      1.29 o
  -8   2   6        4.18        3.78      0.74 o
  -7   2   6      313.60      309.11      4.72 o
  -6   2   6       33.79       36.23      2.04 o
  -5   2   6       48.93       67.68      2.80 o
  -4   2   6     1026.91     1076.25      6.60 o
  -3   2   6      772.66      748.61      5.85 o
  -2   2   6     1827.87     2055.96     42.23 o
  -1   2   6       54.36       56.89      2.09 o
   0   2   6      136.95      154.30     10.12 o
   1   2   6     3445.98     3872.42     20.03 o
   2   2   6     1242.75     1446.90     40.87 o
   3   2   6       42.20       32.81      1.66 o
   4   2   6      502.40      612.74     10.62 o
   5   2   6      175.01      193.12      6.07 o
   6   2   6      236.17      250.47      3.98 o
   7   2   6        2.35        3.24      1.62 o
   8   2   6     1914.18     1910.67     10.20 o
   9   2   6      374.39      344.80      5.30 o
  10   2   6       43.66       47.55      2.83 o
  11   2   6      332.96      317.47      5.06 o
  12   2   6       91.32       93.32      6.88 o
 -13   3   6        1.06        2.43      1.42 o
 -12   3   6       27.64       27.32      2.02 o
 -11   3   6       82.69       73.33      1.52 o
 -10   3   6        0.35        0.86      0.93 o
  -9   3   6        1.91        2.30      0.93 o
  -8   3   6      165.85      149.75      1.95 o
  -7   3   6       57.11       55.27      2.07 o
  -6   3   6     1533.51     1552.90     42.69 o
  -5   3   6       72.71       70.15      3.24 o
  -4   3   6     1414.48     1487.38     20.13 o
  -3   3   6        5.00        2.60      1.38 o
  -2   3   6      821.84      822.35     12.55 o
  -1   3   6      573.29      657.69      6.37 o
   0   3   6     1014.77     1152.11     38.24 o
   1   3   6      737.15      790.58     11.03 o
   2   3   6      100.59       83.27      3.65 o
   3   3   6      133.45      165.20      3.39 o
   4   3   6       19.97       23.69      2.94 o
   5   3   6     1299.52     1348.40     34.70 o
   6   3   6     6119.86     5912.84     54.13 o
   7   3   6      107.27      109.36      3.24 o
   8   3   6        8.50        9.71      0.91 o
   9   3   6       85.51       90.33      1.61 o
  10   3   6     1296.26     1347.79     12.34 o
  11   3   6      179.86      180.37     11.13 o
 -12   4   6        2.23        1.62      1.42 o
 -11   4   6       45.23       44.79      1.82 o
 -10   4   6      350.47      348.16      2.45 o
  -9   4   6      142.28      151.72      2.01 o
  -8   4   6      157.90      150.33      1.90 o
  -7   4   6      139.40      127.99      2.28 o
  -6   4   6       98.70       94.54      7.49 o
  -5   4   6       11.21        9.67      1.26 o
  -4   4   6      760.67      722.97      6.68 o
  -3   4   6      962.85      865.21      7.49 o
  -2   4   6      107.38      126.51      3.44 o
  -1   4   6      355.87      361.42      4.67 o
   0   4   6      943.53      931.80     10.83 o
   1   4   6       30.38       17.64      1.68 o
   2   4   6       50.01       52.91      2.47 o
   3   4   6      111.47      124.80      3.04 o
   4   4   6      796.73      801.16      7.79 o
   5   4   6       22.97       21.33      2.07 o
   6   4   6        1.37        1.38      2.07 o
   7   4   6      552.96      450.96     71.83 o
   8   4   6       81.43       85.19      4.20 o
   9   4   6       32.12       34.03      1.09 o
  10   4   6      452.17      471.63     26.20 o
 -11   5   6       23.34       22.66      1.21 o
 -10   5   6       55.21       54.93      2.12 o
  -9   5   6     1657.95     1581.17     37.23 o
  -8   5   6      276.17      307.22      2.37 o
  -7   5   6      113.27       90.63      6.88 o
  -6   5   6      399.59      369.68      4.65 o
  -5   5   6      515.23      478.34      5.46 o
  -4   5   6     1303.38     1136.55      8.70 o
  -3   5   6      395.88      381.62      5.46 o
  -2   5   6       29.48       31.36      2.43 o
  -1   5   6      536.66      474.69      6.27 o
   0   5   6        0.09        1.73      1.79 o
   1   5   6       20.73       12.38      1.98 o
   2   5   6      581.99      491.04     29.04 o
   3   5   6      131.83      129.85      3.34 o
   4   5   6        9.78        6.76      1.20 o
   5   5   6      210.62      158.92     47.95 o
   6   5   6       23.56       14.93      4.05 o
   7   5   6       79.28       64.75      3.24 o
   8   5   6       99.07      107.46      1.82 o
   9   5   6       69.89       72.64      1.21 o
  -8   6   6      265.39      300.48      2.15 o
  -7   6   6       34.63       29.41      1.21 o
  -6   6   6      173.29      171.38      6.27 o
  -5   6   6        7.38        5.67      1.42 o
  -4   6   6      834.08      750.08      6.47 o
  -3   6   6      321.85      265.67      4.25 o
  -2   6   6      163.46      138.20      3.44 o
  -1   6   6       33.27       32.98      2.63 o
   0   6   6      172.32      169.56      4.05 o
   1   6   6       69.10       59.89      3.04 o
   2   6   6        3.39        8.90      2.43 o
   3   6   6        0.37        0.81      2.23 o
   4   6   6      470.54      339.93      5.46 o
   5   6   6       28.27       20.44      2.23 o
   6   6   6      101.68       99.55      2.63 o
   7   6   6       10.28       16.19      0.81 o
  -5   7   6       21.40       26.10      1.21 o
  -4   7   6        0.33        1.45      0.78 o
  -3   7   6        0.15        0.00      1.21 o
  -2   7   6      323.45      320.31      3.64 o
  -1   7   6      139.86      151.76      2.83 o
   0   7   6      190.68      173.41      3.04 o
   1   7   6       12.21       11.53      1.62 o
   2   7   6      221.42      132.33      2.63 o
   3   7   6        4.70        3.44      1.21 o
 -13   0   7       10.50       11.85      1.64 o
 -11   0   7      831.10      802.53     17.60 o
  -9   0   7     1222.27     1260.69     15.58 o
  -7   0   7       34.18       31.75      2.28 o
  -5   0   7     6223.60     6538.21    140.93 o
  -3   0   7     1922.12     1838.93     13.46 o
  -1   0   7     2561.27     2773.09     15.78 o
   1   0   7       29.78       20.23      2.02 o
   3   0   7      290.29      307.83     15.68 o
   5   0   7       94.19      136.99      6.07 o
   7   0   7       72.10       68.19      2.63 o
   9   0   7     1683.66     1607.31     80.23 o
  11   0   7      186.25      164.30      3.84 o
 -14   1   7       30.44       29.27      2.02 o
 -13   1   7      193.37      210.38      8.09 o
 -12   1   7      630.02      609.10     10.54 o
 -11   1   7     1237.45     1185.95      7.22 o
 -10   1   7     1944.60     1774.92     15.07 o
  -9   1   7      620.00      641.20      5.07 o
  -8   1   7       17.08       10.12      1.79 o
  -7   1   7       18.59       23.13      2.08 o
  -6   1   7      194.78      214.03      3.53 o
  -5   1   7       81.26       69.98      2.55 o
  -4   1   7      901.62      856.72     14.75 o
  -3   1   7      321.26      309.78      3.03 o
  -2   1   7      164.25      187.49      2.17 o
  -1   1   7     1606.13     1530.92     56.16 o
   0   1   7     1354.04     1413.44     13.25 o
   1   1   7      223.65      260.81      2.27 o
   2   1   7     1922.01     2050.90     16.79 o
   3   1   7       14.48       10.45      1.84 o
   4   1   7      957.81      943.15      9.72 o
   5   1   7      348.42      364.46      8.50 o
   6   1   7       64.56       72.84      5.67 o
   7   1   7      754.26      772.09      6.47 o
   8   1   7       18.56       20.08      1.27 o
   9   1   7      664.38      585.76      4.28 o
  10   1   7      417.73      345.39      4.00 o
  11   1   7       48.68       49.60      2.53 o
  12   1   7        0.76        1.54      1.07 o
  13   1   7      296.12      351.06      3.44 o
 -14   2   7      195.84      234.51      3.24 o
 -13   2   7       30.33       31.97      2.23 o
 -12   2   7      872.72      856.04     28.73 o
 -11   2   7        0.10        0.42      1.30 o
 -10   2   7      459.50      434.96      5.88 o
  -9   2   7      109.16      115.92      1.60 o
  -8   2   7      205.22      208.54      4.10 o
  -7   2   7       71.27       68.66      2.97 o
  -6   2   7      655.25      691.69     20.84 o
  -5   2   7       34.91       36.19      1.57 o
  -4   2   7      153.22      151.24      2.51 o
  -3   2   7      215.07      175.17      3.71 o
  -2   2   7     1008.81     1047.17     36.74 o
  -1   2   7     1232.61     1283.53      9.61 o
   0   2   7      363.43      383.58      5.16 o
   1   2   7       53.87       67.39      2.43 o
   2   2   7     1740.82     1905.86     12.14 o
   3   2   7      171.96      156.61      5.46 o
   4   2   7      411.63      376.36      8.09 o
   5   2   7       51.55       43.73      3.34 o
   6   2   7      125.58      149.94      3.84 o
   7   2   7      996.08      978.93      9.51 o
   8   2   7     2551.74     2424.39     13.46 o
   9   2   7      638.92      607.12      5.51 o
  10   2   7        8.42        6.07      2.23 o
  11   2   7      159.92      155.80      3.64 o
  12   2   7      440.36      490.14     18.01 o
 -13   3   7       20.40       24.89      1.62 o
 -12   3   7       27.98       21.25      2.02 o
 -11   3   7       52.28       53.60      1.36 o
 -10   3   7       66.94       62.11      1.42 o
  -9   3   7        0.19        0.67      0.89 o
  -8   3   7      349.03      351.91      9.41 o
  -7   3   7      685.66      673.21      7.59 o
  -6   3   7       11.99       14.36      1.93 o
  -5   3   7       33.21       42.35      2.36 o
  -4   3   7        7.07        5.64      1.61 o
  -3   3   7       38.80       33.51      2.94 o
  -2   3   7      167.18      178.15      3.55 o
  -1   3   7     2130.71     2270.76     35.01 o
   0   3   7        2.15        3.94      1.50 o
   1   3   7     1004.05      965.07      8.70 o
   2   3   7        9.27       12.82      2.33 o
   3   3   7      111.37      117.30     16.09 o
   4   3   7      149.78      160.25      6.27 o
   5   3   7      197.61      208.28      6.68 o
   6   3   7      257.02      250.88      4.11 o
   7   3   7     1600.54     1557.11     18.72 o
   8   3   7     1225.95     1238.22      7.75 o
   9   3   7      137.43      139.62      3.84 o
  10   3   7      118.97      115.86      2.29 o
  11   3   7      166.48      163.88      5.67 o
 -11   4   7       34.46       35.78      1.30 o
 -10   4   7       62.13       61.96      1.28 o
  -9   4   7        7.41       10.11      0.93 o
  -8   4   7      392.36      401.84      3.34 o
  -7   4   7        3.30        1.28      0.98 o
  -6   4   7      628.29      621.79     14.37 o
  -5   4   7      176.99      157.23      4.86 o
  -4   4   7        4.38        5.38      1.41 o
  -3   4   7       67.84       66.98      2.63 o
  -2   4   7      525.03      504.24      6.07 o
  -1   4   7       57.34       56.78      5.87 o
   0   4   7      147.81      176.72      6.68 o
   1   4   7      446.55      417.62     25.39 o
   2   4   7      438.26      452.64     32.17 o
   3   4   7      656.80      641.13     12.34 o
   4   4   7      332.22      350.95      3.72 o
   5   4   7      133.07      144.20      7.28 o
   6   4   7      191.44      198.75      6.27 o
   7   4   7        1.22        2.67      1.40 o
   8   4   7       92.32      103.36      1.56 o
   9   4   7      643.37      675.64     12.55 o
  10   4   7       64.31       62.93      2.02 o
 -10   5   7      446.80      444.77     14.37 o
  -9   5   7      228.55      237.36      8.09 o
  -8   5   7        5.63        4.94      0.71 o
  -7   5   7       63.33       54.50      4.45 o
  -6   5   7        8.32        6.64      1.26 o
  -5   5   7        8.54        8.90      1.62 o
  -4   5   7      141.44      123.83      3.24 o
  -3   5   7       29.18       27.92      2.23 o
  -2   5   7       26.45       32.98      2.43 o
  -1   5   7        0.63        0.40      2.23 o
   0   5   7      213.15      190.81     20.84 o
   1   5   7      166.67      165.95     19.02 o
   2   5   7      168.43      184.90     14.77 o
   3   5   7      235.48      182.69     21.35 o
   4   5   7      168.24      122.32     28.13 o
   5   5   7       74.72       62.46     15.68 o
   6   5   7     1099.86      913.57      9.51 o
   7   5   7       42.04       50.19      4.05 o
   8   5   7      107.40      116.35      2.83 o
  -8   6   7       34.13       39.12      1.62 o
  -7   6   7       10.90       12.38      1.32 o
  -6   6   7      684.56      647.75     14.77 o
  -5   6   7      103.81       94.65      6.88 o
  -4   6   7      315.07      253.13      3.84 o
  -3   6   7      210.42      185.95      3.64 o
  -2   6   7        7.05        6.88      2.02 o
  -1   6   7       74.82       65.96      2.83 o
   0   6   7        8.49        6.88      2.23 o
   1   6   7       54.66       54.43      3.04 o
   2   6   7      212.52      146.09      4.05 o
   3   6   7       66.12       40.27      2.83 o
   4   6   7      179.54       85.59      3.24 o
   5   6   7      236.52      184.13      3.64 o
   6   6   7        7.58        9.40      1.01 o
  -5   7   7      356.14      420.87      2.83 o
  -4   7   7      146.49      173.20      2.23 o
  -3   7   7       45.19       44.11      1.62 o
  -2   7   7       17.03       20.64      1.42 o
  -1   7   7      355.48      325.16      3.64 o
   0   7   7        1.09        0.81      1.42 o
   1   7   7       20.27       23.67      1.62 o
   2   7   7       99.76       96.72      2.23 o
 -14   0   8       68.12       85.59      2.83 o
 -12   0   8     1882.52     1891.29     11.53 o
 -10   0   8      609.36      583.78     11.03 o
  -8   0   8     1138.39     1178.84     13.15 o
  -6   0   8      705.46      818.22      9.43 o
  -4   0   8      799.24      826.09     11.63 o
  -2   0   8        5.28        1.74      1.70 o
   0   0   8       58.15       43.50      2.83 o
   2   0   8     1395.01     1323.72     10.32 o
   4   0   8        0.63        3.04      3.24 o
   6   0   8      610.15      678.86      7.28 o
   8   0   8      264.19      254.81      9.21 o
  10   0   8       87.86       96.31      3.44 o
  12   0   8       75.63       67.38      2.23 o
 -14   1   8        0.84        3.40      1.21 o
 -13   1   8      499.23      553.69      4.14 o
 -12   1   8       29.38       24.85      1.33 o
 -11   1   8     1112.69     1120.67     14.43 o
 -10   1   8        2.09        5.85      1.66 o
  -9   1   8     1134.78     1090.84      7.25 o
  -8   1   8      263.79      295.61      2.77 o
  -7   1   8      817.98      819.16      8.80 o
  -6   1   8       39.61       47.50      2.15 o
  -5   1   8       28.44       41.97      1.77 o
  -4   1   8        7.73        4.66      1.25 o
  -3   1   8     1696.00     1813.17     19.16 o
  -2   1   8     6647.69     6525.05     17.09 o
  -1   1   8     2703.28     2607.91     10.37 o
   0   1   8      300.80      278.97     10.02 o
   1   1   8     5524.19     5661.84     18.87 o
   2   1   8       64.15       94.30      2.85 o
   3   1   8      607.47      710.76     31.46 o
   4   1   8     1390.37     1419.80     12.44 o
   5   1   8      806.72      829.83     10.30 o
   6   1   8       32.85       33.39      1.57 o
   7   1   8       46.38       45.09      1.78 o
   8   1   8        4.52        5.29      1.11 o
   9   1   8       38.13       31.26      1.42 o
  10   1   8        0.43        9.09      5.67 o
  11   1   8      414.21      416.85      9.61 o
  12   1   8       55.65       46.13      2.02 o
 -14   2   8      137.21      152.36      2.43 o
 -13   2   8       29.14       28.93      2.02 o
 -12   2   8        7.71        7.25      1.34 o
 -11   2   8        2.11        2.28      1.30 o
 -10   2   8      279.13      260.99      2.43 o
  -9   2   8     1179.92     1122.10      4.02 o
  -8   2   8      279.27      300.56      5.67 o
  -7   2   8     1553.16     1626.75     47.25 o
  -6   2   8     1929.96     1954.75     16.19 o
  -5   2   8      635.57      685.52     12.14 o
  -4   2   8      367.81      375.65     15.78 o
  -3   2   8       90.78       90.89      2.90 o
  -2   2   8        2.23        3.14      1.72 o
  -1   2   8     3664.39     3542.04     96.21 o
   0   2   8      223.82      230.18      7.79 o
   1   2   8       64.00       76.08      4.05 o
   2   2   8      122.24      120.19      5.06 o
   3   2   8     1126.69     1303.49     14.37 o
   4   2   8       33.69       27.92      4.25 o
   5   2   8       64.67       67.99      2.83 o
   6   2   8      147.96      157.83      4.05 o
   7   2   8      627.10      593.87      7.69 o
   8   2   8      300.95      288.95      3.96 o
   9   2   8      159.98      173.94      4.31 o
  10   2   8      130.31      129.70      3.64 o
  11   2   8      318.21      325.77      4.65 o
  12   2   8      543.20      549.76      4.45 o
 -13   3   8       94.87      105.62      2.23 o
 -12   3   8       47.01       41.68      2.63 o
 -11   3   8      163.39      158.46      3.04 o
 -10   3   8      662.26      636.04      3.88 o
  -9   3   8        0.92        1.07      0.81 o
  -8   3   8       63.77       60.26      3.19 o
  -7   3   8       18.45       17.27      1.43 o
  -6   3   8      113.59      114.43      2.15 o
  -5   3   8        9.51       10.32      1.68 o
  -4   3   8      369.58      420.85     15.58 o
  -3   3   8      133.43      134.96      4.86 o
  -2   3   8       66.18       54.61      2.47 o
  -1   3   8       92.14      117.85      2.58 o
   0   3   8      548.07      612.91      6.82 o
   1   3   8      271.17      298.33      5.43 o
   2   3   8      384.66      378.10      6.15 o
   3   3   8        3.80        1.42      3.44 o
   4   3   8      148.49      144.77      3.44 o
   5   3   8      497.07      496.53     24.69 o
   6   3   8     1175.89     1096.29     35.81 o
   7   3   8       49.01       44.25      2.39 o
   8   3   8      148.13      137.08      3.74 o
   9   3   8       58.87       53.42      2.83 o
  10   3   8        1.39        7.82      4.65 o
  11   3   8       31.89       39.56      1.14 o
 -12   4   8      208.25      193.24      2.43 o
 -11   4   8      680.89      632.36     24.48 o
 -10   4   8      162.97      169.17      2.08 o
  -9   4   8      888.98      916.63     18.01 o
  -8   4   8      431.32      453.98      3.99 o
  -7   4   8     1489.60     1438.01     26.71 o
  -6   4   8       90.45       92.68      3.44 o
  -5   4   8       16.56       17.60      1.46 o
  -4   4   8      381.89      369.28     15.48 o
  -3   4   8      418.01      435.88     21.55 o
  -2   4   8      194.10      206.72     16.19 o
  -1   4   8      762.28      798.51     76.38 o
   0   4   8      146.17      142.03      8.30 o
   1   4   8       71.59       81.10      5.26 o
   2   4   8      250.66      217.38     16.59 o
   3   4   8      602.37      534.11     21.85 o
   4   4   8       21.75       20.45      2.47 o
   5   4   8        3.48        4.65      1.49 o
   6   4   8      140.85      156.90      5.56 o
   7   4   8        9.61       11.57      1.51 o
   8   4   8        0.40        0.27      1.26 o
   9   4   8      512.51      532.16      6.27 o
  10   4   8      560.38      618.15      4.45 o
 -10   5   8      216.94      204.77      2.43 o
  -9   5   8      592.40      583.96      4.25 o
  -8   5   8       49.24       54.04      3.64 o
  -7   5   8      588.87      624.26     17.30 o
  -6   5   8       16.01       13.25      1.26 o
  -5   5   8       24.85       22.46      1.82 o
  -4   5   8       49.79       57.67      2.63 o
  -3   5   8     1047.43      881.20      8.09 o
  -2   5   8       18.47       19.63      2.23 o
  -1   5   8       11.93        8.09      2.02 o
   0   5   8       53.77       51.27      2.47 o
   1   5   8      959.92      871.61     53.72 o
   2   5   8       11.87       13.44      2.28 o
   3   5   8      152.73      142.56      3.70 o
   4   5   8       32.90       37.54      5.36 o
   5   5   8      719.58      678.32     52.51 o
   6   5   8        0.04        1.21      2.43 o
   7   5   8      223.56      243.62      4.45 o
   8   5   8        0.64        0.81      1.42 o
  -7   6   8      315.90      335.86      2.07 o
  -6   6   8        4.98        4.87      0.92 o
  -5   6   8        6.74        8.93      1.07 o
  -4   6   8      290.54      282.87      3.84 o
  -3   6   8      100.51       93.48      2.83 o
  -2   6   8       55.31       52.41      2.43 o
  -1   6   8      227.15      186.15      3.84 o
   0   6   8      585.71      529.12      6.47 o
   1   6   8       20.78       25.90      2.43 o
   2   6   8      614.05      546.53      6.68 o
   3   6   8        0.92        1.42      2.02 o
   4   6   8       36.79       38.04      2.43 o
   5   6   8       70.35       75.88      2.63 o
   6   6   8       85.22       97.93      2.23 o
  -4   7   8       35.69       39.05      1.21 o
  -3   7   8       20.59       24.69      1.21 o
  -2   7   8      445.66      487.24      3.84 o
  -1   7   8       12.70       11.53      1.21 o
   0   7   8       64.06       79.72      2.02 o
   1   7   8      778.94      887.27      5.46 o
   2   7   8      193.54      252.32      2.83 o
 -13   0   9      100.58      113.61      2.29 o
 -11   0   9      427.88      454.26      5.97 o
  -9   0   9        7.24        4.57      1.46 o
  -7   0   9     1224.89     1168.26     15.18 o
  -5   0   9     1814.18     1960.22     28.83 o
  -3   0   9     3585.63     4016.98    199.31 o
  -1   0   9       32.94       24.69      2.63 o
   1   0   9     1217.12     1140.80     10.52 o
   3   0   9      563.70      576.26     42.19 o
   5   0   9       15.05       14.97      4.86 o
   7   0   9     3147.30     3249.61     17.00 o
   9   0   9      446.19      424.03     16.29 o
  11   0   9      113.42      105.82      2.83 o
 -14   1   9        0.45        0.40      1.62 o
 -13   1   9       91.29      102.22      3.34 o
 -12   1   9       51.85       52.31      1.66 o
 -11   1   9       22.16       19.15      1.36 o
 -10   1   9      384.60      353.20      4.29 o
  -9   1   9      522.64      514.51      4.96 o
  -8   1   9        2.02        2.28      1.52 o
  -7   1   9       12.17       13.33      2.04 o
  -6   1   9       25.39       14.65      1.63 o
  -5   1   9     1079.06     1137.08     48.76 o
  -4   1   9      717.47      692.11     20.10 o
  -3   1   9       13.55        8.60      1.23 o
  -2   1   9      121.08      102.25      2.04 o
  -1   1   9      414.26      449.51      4.93 o
   0   1   9      176.22      198.65     14.57 o
   1   1   9        2.70        7.10      1.46 o
   2   1   9      766.77      759.78     10.12 o
   3   1   9      233.55      242.81      4.56 o
   4   1   9      508.18      579.07      8.37 o
   5   1   9      372.51      406.19     21.85 o
   6   1   9      434.73      452.88      8.19 o
   7   1   9        0.71       -0.50      1.62 o
   8   1   9        1.06        1.40      1.11 o
   9   1   9      129.97      130.37      2.13 o
  10   1   9      229.48      216.54      9.11 o
  11   1   9       52.69       46.58      1.52 o
  12   1   9      520.48      558.46      4.45 o
 -13   2   9        0.90        2.23      1.62 o
 -12   2   9      102.88      115.55      2.67 o
 -11   2   9      231.06      226.27      5.97 o
 -10   2   9      772.87      759.35      4.76 o
  -9   2   9      930.11      921.67      9.17 o
  -8   2   9      211.95      239.21      8.91 o
  -7   2   9      751.18      718.10      7.79 o
  -6   2   9     1730.38     1819.93     38.24 o
  -5   2   9      244.08      275.21     24.08 o
  -4   2   9     1235.20     1124.08     32.48 o
  -3   2   9        6.82       11.76      1.56 o
  -2   2   9        2.80        2.92      2.43 o
  -1   2   9       15.41       12.29      1.99 o
   0   2   9       68.38       38.43      2.28 o
   1   2   9      516.12      654.58     10.52 o
   2   2   9      130.02      145.69      5.67 o
   3   2   9      512.93      653.97     10.93 o
   4   2   9     1129.05     1325.10    104.41 o
   5   2   9       97.61       98.95      3.24 o
   6   2   9       47.57       53.62      2.83 o
   7   2   9       22.43       21.65      2.43 o
   8   2   9      630.92      597.66      4.85 o
   9   2   9       73.09       68.42      2.21 o
  10   2   9       13.26       14.97      2.23 o
  11   2   9      146.56      136.58      3.04 o
 -12   3   9        2.99        2.84      1.32 o
 -11   3   9        3.86        5.79      1.35 o
 -10   3   9       44.09       42.32      1.72 o
  -9   3   9      321.59      317.16      6.98 o
  -8   3   9        3.49        2.82      1.26 o
  -7   3   9     1087.49     1032.48      7.79 o
  -6   3   9      325.66      314.24      5.87 o
  -5   3   9      838.32      826.59      9.11 o
  -4   3   9        2.69        2.68      1.59 o
  -3   3   9       31.72       26.10      4.05 o
  -2   3   9      205.99      199.37      4.18 o
  -1   3   9       57.87       41.70      1.97 o
   0   3   9       23.29       28.01      1.94 o
   1   3   9     1281.03     1321.29     15.78 o
   2   3   9       87.24       71.57     10.12 o
   3   3   9      215.32      199.88     42.09 o
   4   3   9       50.01       46.47      7.39 o
   5   3   9      292.92      273.84     27.21 o
   6   3   9        5.29        4.22      1.77 o
   7   3   9       93.31       86.93      2.88 o
   8   3   9       29.19       26.23      1.53 o
   9   3   9       61.17       59.34      3.54 o
  10   3   9       30.47       29.86      1.42 o
 -11   4   9      483.54      505.27      8.40 o
 -10   4   9       13.03       12.44      1.22 o
  -9   4   9        6.66        6.01      1.25 o
  -8   4   9      620.48      613.23      7.89 o
  -7   4   9      249.35      264.85     10.62 o
  -6   4   9        8.90       16.05      3.95 o
  -5   4   9       16.12       14.72      1.38 o
  -4   4   9      206.23      217.50      3.05 o
  -3   4   9      110.86       98.67      5.36 o
  -2   4   9      656.10      672.80     14.27 o
  -1   4   9       67.97       60.81      5.36 o
   0   4   9      122.97      122.64      6.47 o
   1   4   9      470.04      410.80      5.18 o
   2   4   9      144.99      147.91      3.62 o
   3   4   9      607.68      529.44     88.93 o
   4   4   9      662.91      554.48     97.02 o
   5   4   9       35.32       36.09      1.94 o
   6   4   9        0.02        0.70      1.36 o
   7   4   9      134.78      138.04      3.95 o
   8   4   9      246.24      240.21      5.97 o
   9   4   9        0.41        1.45      0.92 o
  -9   5   9       12.50       11.74      1.01 o
  -8   5   9       74.45       80.98      1.53 o
  -7   5   9      134.86      163.17      3.13 o
  -6   5   9      142.37      155.60      2.83 o
  -5   5   9      105.58      104.81      2.63 o
  -4   5   9     1632.82     1491.46      9.51 o
  -3   5   9      300.17      280.65      4.65 o
  -2   5   9      171.49      168.35      4.05 o
  -1   5   9      147.53      116.75      3.64 o
   0   5   9        3.62       -0.81      3.64 o
   1   5   9        0.40       -0.50      1.97 o
   2   5   9      329.84      319.47     34.70 o
   3   5   9       47.44       48.32     17.70 o
   4   5   9        0.12       -1.61      2.29 o
   5   5   9       44.39       54.03      3.24 o
   6   5   9      433.55      484.00      6.27 o
   7   5   9      151.06      188.38      3.64 o
   8   5   9       21.99       25.29      1.62 o
  -7   6   9      785.03      931.18      4.25 o
  -6   6   9       33.32       35.61      1.42 o
  -5   6   9       40.43       38.24      1.62 o
  -4   6   9        4.63        9.31      1.42 o
  -3   6   9       16.94       15.78      1.62 o
  -2   6   9        8.29        3.24      1.62 o
  -1   6   9      382.32      351.67      4.86 o
   0   6   9      713.90      670.36      6.88 o
   1   6   9      158.53      153.78      3.84 o
   2   6   9       92.47       99.96      3.24 o
   3   6   9       21.88       29.74      2.43 o
   4   6   9        0.75        0.00      1.82 o
   5   6   9        1.41        5.87      1.42 o
  -3   7   9       47.09       53.01      1.21 o
  -2   7   9      129.65      132.33      1.82 o
  -1   7   9      869.87     1045.70      5.06 o
   0   7   9        1.37        1.42      1.01 o
   1   7   9      212.57      260.21      2.63 o
 -14   0  10        0.57        0.61      1.62 o
 -12   0  10      103.57      112.41      9.81 o
 -10   0  10      299.07      299.57      3.63 o
  -8   0  10       51.37       48.21      2.93 o
  -6   0  10     2272.50     2281.23     15.55 o
  -4   0  10       92.88       92.04      6.98 o
  -2   0  10     4636.63     4459.69    108.05 o
   0   0  10      174.00      171.18      5.06 o
   2   0  10      727.46      773.96      8.90 o
   4   0  10     4530.24     4769.20     33.39 o
   6   0  10     1807.94     1803.47     12.75 o
   8   0  10      366.85      357.84      5.87 o
  10   0  10      248.36      245.04      4.25 o
 -14   1  10       20.07       20.84      1.62 o
 -13   1  10       92.30      102.86      1.69 o
 -12   1  10        0.96        1.39      1.22 o
 -11   1  10      110.60      119.54      5.08 o
 -10   1  10       39.85       38.84      1.58 o
  -9   1  10       81.27       75.80      2.24 o
  -8   1  10       14.02       13.25      1.41 o
  -7   1  10      410.05      431.74     11.33 o
  -6   1  10       10.22        8.67      1.72 o
  -5   1  10      729.74      763.84     13.25 o
  -4   1  10      276.91      313.05      4.89 o
  -3   1  10     3476.48     3625.60     17.36 o
  -2   1  10     1754.13     1908.71      7.69 o
  -1   1  10     1473.03     1351.76      8.66 o
   0   1  10      160.39      160.54     14.16 o
   1   1  10     1580.92     1899.79     46.54 o
   2   1  10       22.46       19.38      2.13 o
   3   1  10      164.76      151.98      3.70 o
   4   1  10      833.96      863.57     17.10 o
   5   1  10       38.03       44.44      1.78 o
   6   1  10      187.74      187.81     17.10 o
   7   1  10      220.73      251.12     10.93 o
   8   1  10        5.57        5.67      1.09 o
   9   1  10        2.45        4.23      1.33 o
  10   1  10      688.87      703.03     36.73 o
  11   1  10      437.19      457.29      4.86 o
 -13   2  10      545.32      588.81      4.45 o
 -12   2  10       90.20       87.48      1.98 o
 -11   2  10        7.39        9.70      1.32 o
 -10   2  10      443.85      441.91      4.79 o
  -9   2  10      358.55      344.01      4.36 o
  -8   2  10      700.80      659.76      5.47 o
  -7   2  10       29.71       22.99      1.70 o
  -6   2  10      623.59      636.57      7.49 o
  -5   2  10       78.10       68.87      3.80 o
  -4   2  10        8.51       10.30      2.12 o
  -3   2  10       10.23       14.60      1.99 o
  -2   2  10     1415.59     1385.94     23.88 o
  -1   2  10     2272.64     2377.01     52.31 o
   0   2  10       63.57       61.97      4.76 o
   1   2  10     1262.80     1393.53     15.58 o
   2   2  10       11.29        8.90      4.65 o
   3   2  10      251.08      261.83      4.86 o
   4   2  10      619.20      638.59      7.69 o
   5   2  10      387.04      350.86      5.87 o
   6   2  10     1172.36     1102.96     10.52 o
   7   2  10      117.54      116.14      3.84 o
   8   2  10        0.77        0.63      1.27 o
   9   2  10      281.56      284.29      3.58 o
  10   2  10      121.05      113.51      3.04 o
  11   2  10        4.94        6.65      0.92 o
 -12   3  10      170.87      159.65      3.64 o
 -11   3  10       78.70       75.88      3.24 o
 -10   3  10      492.11      464.92      5.77 o
  -9   3  10      494.73      470.44      7.08 o
  -8   3  10     1132.86     1053.39     10.12 o
  -7   3  10      166.44      150.84      3.59 o
  -6   3  10       16.98       14.76      2.13 o
  -5   3  10      410.16      382.11     14.87 o
  -4   3  10     7777.65     7324.29     67.58 o
  -3   3  10      270.77      255.76      4.86 o
  -2   3  10      279.78      284.69      6.68 o
  -1   3  10      254.87      275.87     11.03 o
   0   3  10      182.48      195.93      4.14 o
   1   3  10      212.42      251.26     11.33 o
   2   3  10       86.74       87.11      6.88 o
   3   3  10      237.66      217.45      7.69 o
   4   3  10      724.86      709.29     72.44 o
   5   3  10      153.40      137.24      3.64 o
   6   3  10      711.21      669.57      6.77 o
   7   3  10      131.68      129.22      3.22 o
   8   3  10      439.87      442.02      4.76 o
   9   3  10       48.79       45.66      1.64 o
  10   3  10      148.89      143.77      3.84 o
 -11   4  10      148.07      127.48      3.04 o
 -10   4  10      508.63      493.92      6.07 o
  -9   4  10       54.08       48.16      3.04 o
  -8   4  10      587.30      585.78      7.28 o
  -7   4  10       20.33       19.22      2.83 o
  -6   4  10      347.84      339.33      5.87 o
  -5   4  10      706.52      735.83     46.74 o
  -4   4  10     1207.31     1194.42     57.47 o
  -3   4  10      729.87      736.69     21.85 o
  -2   4  10      933.40      880.61      5.93 o
  -1   4  10      216.95      182.71      4.25 o
   0   4  10      155.65      156.28      3.40 o
   1   4  10       55.69       56.92      2.57 o
   2   4  10       24.28       17.89      5.97 o
   3   4  10      311.96      260.07     65.26 o
   4   4  10      147.15      152.76     21.04 o
   5   4  10      165.79      161.04      3.95 o
   6   4  10      283.70      297.33      4.32 o
   7   4  10       32.61       31.60      1.55 o
   8   4  10        1.91        3.04      1.12 o
   9   4  10      484.54      512.13      4.45 o
  -9   5  10       60.52       60.70      2.23 o
  -8   5  10       32.68       31.36      2.43 o
  -7   5  10      150.33      165.52      3.84 o
  -6   5  10       14.24       15.33      1.22 o
  -5   5  10        0.96        2.18      1.19 o
  -4   5  10      455.82      476.72      5.26 o
  -3   5  10      133.75      128.69      3.24 o
  -2   5  10       15.14       15.78      2.02 o
  -1   5  10       17.06       22.46      2.23 o
   0   5  10       81.02       75.27      3.24 o
   1   5  10        2.93        3.88      2.01 o
   2   5  10      177.33      147.25     10.12 o
   3   5  10      173.61      160.48     14.77 o
   4   5  10       80.25       85.59      3.44 o
   5   5  10       21.63       27.92      2.43 o
   6   5  10       75.68       79.32      2.83 o
   7   5  10      244.45      279.64      3.64 o
  -6   6  10       67.22       73.85      1.42 o
  -5   6  10        2.14        0.81      1.01 o
  -4   6  10        0.63       -0.40      1.01 o
  -3   6  10      103.68      104.61      2.43 o
  -2   6  10      304.69      316.26      4.05 o
  -1   6  10       10.81       11.94      1.62 o
   0   6  10       43.20       53.22      2.43 o
   1   6  10        7.11        4.65      1.82 o
   2   6  10      260.26      306.14      4.45 o
   3   6  10       53.64       67.18      2.43 o
   4   6  10       62.60       69.61      2.23 o
   5   6  10      213.69      286.72      3.24 o
 -13   0  11        0.41       -1.01      2.02 o
 -11   0  11      699.13      770.72      7.69 o
  -9   0  11       35.68       38.67      2.32 o
  -7   0  11      379.18      365.31     14.57 o
  -5   0  11      288.93      263.51     10.32 o
  -3   0  11       41.99       29.97      2.38 o
  -1   0  11      177.46      132.33      4.86 o
   1   0  11      415.49      456.28      7.69 o
   3   0  11      106.61      107.24      6.07 o
   5   0  11      314.44      346.81      5.87 o
   7   0  11     1211.41     1238.94      7.89 o
   9   0  11      578.88      573.84     23.27 o
  11   0  11       63.94       63.94      1.62 o
 -13   1  11       77.65       89.53      3.24 o
 -12   1  11      196.49      199.13      4.96 o
 -11   1  11       28.39       25.66      2.02 o
 -10   1  11      874.63      807.89     23.17 o
  -9   1  11       59.01       50.25      2.08 o
  -8   1  11       38.80       45.26      1.90 o
  -7   1  11       29.55       20.98      1.75 o
  -6   1  11        5.27        4.18      1.20 o
  -5   1  11       54.00       50.43      1.91 o
  -4   1  11      512.28      501.24      4.80 o
  -3   1  11      680.66      649.15      6.59 o
  -2   1  11      452.26      433.64      9.78 o
  -1   1  11     2201.84     2218.16     24.18 o
   0   1  11        1.92        3.29      2.24 o
   1   1  11      293.68      279.11     20.84 o
   2   1  11       34.72       25.29      3.44 o
   3   1  11       17.01       16.19      1.82 o
   4   1  11        7.16        4.15      1.21 o
   5   1  11       11.24        9.22      1.35 o
   6   1  11      222.78      224.20     15.98 o
   7   1  11      277.07      272.46     22.46 o
   8   1  11      432.80      399.30      4.36 o
   9   1  11      380.29      381.70      5.67 o
  10   1  11       24.14       19.42      1.82 o
  11   1  11      304.99      330.83      3.44 o
 -12   2  11      571.28      549.96      6.27 o
 -11   2  11      217.29      219.62      6.37 o
 -10   2  11      178.50      173.43      3.95 o
  -9   2  11       16.39       18.99      2.15 o
  -8   2  11       48.45       44.73      2.08 o
  -7   2  11      518.68      476.48      4.31 o
  -6   2  11      284.17      272.57      3.35 o
  -5   2  11       67.58       66.88      2.29 o
  -4   2  11      105.67      107.85      7.39 o
  -3   2  11       36.48       33.38      3.95 o
  -2   2  11     2804.70     2779.66     65.96 o
  -1   2  11     1816.25     1849.52     53.52 o
   0   2  11     1231.26     1134.93     85.08 o
   1   2  11        0.63        2.63      2.43 o
   2   2  11      280.33      291.17      5.06 o
   3   2  11      487.15      492.90      6.68 o
   4   2  11       36.11       48.97      2.63 o
   5   2  11      573.03      550.17      7.49 o
   6   2  11      339.02      305.74      5.87 o
   7   2  11       36.55       36.83      2.63 o
   8   2  11      180.52      168.46      3.00 o
   9   2  11       22.56       25.05      1.50 o
  10   2  11       21.58       24.08      1.82 o
 -12   3  11       37.42       39.05      2.43 o
 -11   3  11      137.17      131.32      3.84 o
 -10   3  11      255.59      261.22      5.26 o
  -9   3  11      760.66      712.65      8.50 o
  -8   3  11       81.51       70.01      3.64 o
  -7   3  11      891.36      827.10     16.09 o
  -6   3  11      988.99      881.68     24.79 o
  -5   3  11     1980.14     1807.17     65.36 o
  -4   3  11     1109.94     1056.67      7.85 o
  -3   3  11      221.58      221.36      4.65 o
  -2   3  11        2.42        3.04      3.04 o
  -1   3  11       50.23       63.88      2.21 o
   0   3  11       61.75       62.12      1.97 o
   1   3  11     1879.33     1758.43     87.92 o
   2   3  11      132.65      141.02      5.39 o
   3   3  11       72.89       74.60      2.05 o
   4   3  11        1.30        5.19      1.33 o
   5   3  11       36.36       40.66      2.29 o
   6   3  11      527.31      514.02     22.97 o
   7   3  11     1126.97     1059.30     40.67 o
   8   3  11      171.77      175.67      2.76 o
   9   3  11      380.66      364.07     15.88 o
  10   3  11        5.79        8.32      0.78 o
 -11   4  11      126.60      137.79      2.83 o
 -10   4  11       34.08       32.98      2.43 o
  -9   4  11       22.47       17.40      2.63 o
  -8   4  11        5.15        4.05      2.43 o
  -7   4  11      170.49      161.47      4.45 o
  -6   4  11      143.79      126.67      4.25 o
  -5   4  11       74.26       59.29      3.24 o
  -4   4  11      237.54      251.20     21.04 o
  -3   4  11       20.63       18.39      1.92 o
  -2   4  11       12.80       16.34      1.70 o
  -1   4  11     1634.53     1536.79     10.93 o
   0   4  11      290.55      292.24      8.40 o
   1   4  11      411.34      327.35      7.69 o
   2   4  11       16.39        4.78      2.08 o
   3   4  11      223.57      210.83      4.01 o
   4   4  11       78.90       60.93      3.24 o
   5   4  11        3.11        2.44      1.25 o
   6   4  11       74.73       80.83      7.08 o
   7   4  11      220.52      238.87     10.62 o
   8   4  11       28.88       32.60      1.21 o
  -9   5  11       57.40       43.30      1.82 o
  -8   5  11        2.66        3.04      1.82 o
  -7   5  11        3.17        3.24      2.02 o
  -6   5  11        1.95        1.62      2.23 o
  -5   5  11        1.68        1.75      1.07 o
  -4   5  11        1.59        1.93      1.19 o
  -3   5  11       75.92       81.88      4.45 o
  -2   5  11       23.10       28.33      2.23 o
  -1   5  11        4.28        1.42      1.82 o
   0   5  11       89.60       89.23      3.24 o
   1   5  11        0.83        2.02      2.02 o
   2   5  11      317.36      295.42      5.06 o
   3   5  11      103.28      100.97      3.44 o
   4   5  11      747.67      788.73      7.49 o
   5   5  11        9.72       14.77      2.02 o
   6   5  11       92.04      108.05      2.63 o
   7   5  11        0.01       -0.40      1.21 o
  -5   6  11      278.86      301.89      2.63 o
  -4   6  11        0.33        0.40      1.01 o
  -3   6  11        0.30       -0.20      1.21 o
  -2   6  11      130.78      143.86      2.63 o
  -1   6  11      410.72      389.51      4.25 o
   0   6  11       38.78       33.79      1.82 o
   1   6  11        6.69       10.93      1.62 o
   2   6  11      314.59      329.41      4.05 o
   3   6  11      423.59      494.32      4.65 o
   4   6  11       39.76       57.26      1.82 o
 -12   0  12     2332.10     2328.14     12.34 o
 -10   0  12      265.09      318.69      5.46 o
  -8   0  12        0.65        1.97      1.98 o
  -6   0  12       62.37       51.80      4.25 o
  -4   0  12      176.31      157.69      4.20 o
  -2   0  12       52.06       43.66      2.67 o
   0   0  12      660.63      622.20      9.71 o
   2   0  12       81.71       88.91      2.65 o
   4   0  12     2680.76     2629.84     14.97 o
   6   0  12      175.41      161.06      4.25 o
   8   0  12       83.76       78.48      3.64 o
  10   0  12       44.06       47.55      1.82 o
 -13   1  12      539.79      598.43      3.86 o
 -12   1  12       50.27       59.92      2.06 o
 -11   1  12        3.89        4.65      1.72 o
 -10   1  12      304.89      277.44     11.33 o
  -9   1  12      522.40      474.15      5.76 o
  -8   1  12       39.51       33.57      1.90 o
  -7   1  12        1.07        2.24      1.32 o
  -6   1  12       30.45       25.84      1.49 o
  -5   1  12      703.25      693.71      5.09 o
  -4   1  12       25.79       16.45      2.28 o
  -3   1  12      133.82      133.62      3.94 o
  -2   1  12      287.17      280.15      3.88 o
  -1   1  12        1.90        2.71      1.66 o
   0   1  12       72.06       76.00     10.42 o
   1   1  12      634.80      646.89      9.71 o
   2   1  12       51.34       48.67      1.72 o
   3   1  12     1431.67     1399.74     23.17 o
   4   1  12        2.93        5.92      4.05 o
   5   1  12       34.67       35.91      1.82 o
   6   1  12      352.62      368.03     22.86 o
   7   1  12       47.98       53.93      1.93 o
   8   1  12      165.25      157.02      2.72 o
   9   1  12      266.92      290.22      7.28 o
  10   1  12      111.35      105.02      2.43 o
 -13   2  12       48.83       47.55      2.02 o
 -12   2  12        3.61        5.46      2.02 o
 -11   2  12      159.42      170.11      6.47 o
 -10   2  12      287.79      287.13      4.01 o
  -9   2  12       93.23       89.52      2.46 o
  -8   2  12      128.16      113.05      2.60 o
  -7   2  12     1531.78     1386.56      8.65 o
  -6   2  12      888.12      818.50      8.02 o
  -5   2  12       79.43       80.34      2.43 o
  -4   2  12       11.95        8.91      2.00 o
  -3   2  12     1901.21     1790.72     17.00 o
  -2   2  12      342.83      295.01      7.28 o
  -1   2  12       11.58       19.75      2.53 o
   0   2  12      148.70      171.65      3.24 o
   1   2  12      791.28      808.24      9.71 o
   2   2  12      307.95      332.65      5.46 o
   3   2  12       24.91       23.67      2.23 o
   4   2  12        0.42        1.21      1.82 o
   5   2  12      766.31      690.59      8.30 o
   6   2  12      690.74      649.52      8.09 o
   7   2  12       36.00       36.02      2.17 o
   8   2  12      126.85      131.24      2.58 o
   9   2  12       33.11       30.48      1.43 o
  10   2  12       11.32        8.93      1.42 o
 -12   3  12      148.38      156.61      3.04 o
 -11   3  12        1.18        3.44      2.23 o
 -10   3  12      198.11      198.70      4.65 o
  -9   3  12       25.62       24.48      3.04 o
  -8   3  12     2320.97     2170.39     47.04 o
  -7   3  12      575.38      522.14      5.95 o
  -6   3  12      385.93      335.77      5.56 o
  -5   3  12        1.06        1.99      2.09 o
  -4   3  12      446.26      422.19      8.50 o
  -3   3  12       12.50        8.90      2.63 o
  -2   3  12      288.96      290.97      7.28 o
  -1   3  12        8.34       11.56      2.02 o
   0   3  12      162.41      158.08      3.14 o
   1   3  12      114.33       97.30      2.53 o
   2   3  12     1372.04     1362.28     38.04 o
   3   3  12      147.16      144.64      3.43 o
   4   3  12      342.15      308.29      7.41 o
   5   3  12      806.92      775.12     20.03 o
   6   3  12      472.80      480.61     12.14 o
   7   3  12       54.06       57.71      1.52 o
   8   3  12      193.26      189.09      2.58 o
   9   3  12        0.29        1.68      0.92 o
 -11   4  12      158.24      166.12      2.83 o
 -10   4  12       80.14       81.34      2.83 o
  -9   4  12       67.78       65.96      3.04 o
  -8   4  12       31.40       28.73      2.83 o
  -7   4  12      237.73      209.83      4.86 o
  -6   4  12      219.43      200.93      4.86 o
  -5   4  12       74.15       71.02      3.44 o
  -4   4  12      772.50      723.78      8.30 o
  -3   4  12        4.29        5.24      2.83 o
  -2   4  12      773.41      758.48     24.99 o
  -1   4  12      568.77      560.94     10.93 o
   0   4  12      558.61      547.94      6.68 o
   1   4  12      194.38      208.15     15.98 o
   2   4  12        9.06        9.31      1.97 o
   3   4  12       94.84       86.05      5.77 o
   4   4  12       74.97       84.69     10.72 o
   5   4  12       31.23       30.58      2.73 o
   6   4  12      165.69      147.10      3.44 o
   7   4  12        9.16       11.32      1.07 o
   8   4  12       56.98       66.77      1.82 o
  -8   5  12        8.87        7.08      1.62 o
  -7   5  12       20.21       20.64      2.23 o
  -6   5  12       32.33       31.36      2.43 o
  -5   5  12      773.27      827.98      7.49 o
  -4   5  12       36.36       42.19      2.93 o
  -3   5  12      160.59      167.67      5.16 o
  -2   5  12        3.38        6.52      1.31 o
  -1   5  12       68.09       78.22      4.55 o
   0   5  12       35.66       25.70      2.23 o
   1   5  12      531.71      483.19      5.87 o
   2   5  12        4.96        4.86      2.02 o
   3   5  12      160.33      165.31      3.64 o
   4   5  12        0.03        0.00      1.82 o
   5   5  12       66.97       72.44      2.43 o
   6   5  12       35.99       38.24      1.62 o
  -4   6  12      294.91      342.36      2.63 o
  -3   6  12       11.98       15.18      1.01 o
  -2   6  12      627.61      647.70      4.45 o
  -1   6  12       11.55       10.93      1.21 o
   0   6  12      248.27      228.04      3.04 o
   1   6  12       39.11       29.95      1.62 o
   2   6  12       58.05       73.85      1.82 o
   3   6  12      155.20      185.14      2.43 o
 -13   0  13      120.48      125.25      3.04 o
 -11   0  13      205.70      209.02      4.65 o
  -9   0  13      292.06      329.78      5.77 o
  -7   0  13      440.97      344.18      8.50 o
  -5   0  13      837.38      830.75     46.44 o
  -3   0  13       24.32       19.22      3.24 o
  -1   0  13        2.35        3.05      1.22 o
   1   0  13     1350.83     1336.47     10.12 o
   3   0  13       37.27       36.62      2.43 o
   5   0  13      546.77      526.49      7.28 o
   7   0  13      118.19      119.94      2.63 o
   9   0  13      321.87      318.59     18.21 o
 -13   1  13       18.97       27.72      2.02 o
 -12   1  13      260.23      260.22      2.45 o
 -11   1  13       85.06       74.97      2.83 o
 -10   1  13      110.00       98.20      9.91 o
  -9   1  13      179.19      164.30      3.63 o
  -8   1  13       41.13       53.26      2.69 o
  -7   1  13      502.78      473.95      8.27 o
  -6   1  13      454.23      438.91      7.49 o
  -5   1  13      180.99      188.40      2.75 o
  -4   1  13      694.68      687.19      4.56 o
  -3   1  13      432.00      491.69      4.86 o
  -2   1  13        0.06       -0.10      1.12 o
  -1   1  13       19.77       22.96      1.20 o
   0   1  13     1161.84     1145.95     36.93 o
   1   1  13       27.57       30.98      1.43 o
   2   1  13        1.91        2.73      1.14 o
   3   1  13      489.87      468.49     11.33 o
   4   1  13      216.26      219.47      6.17 o
   5   1  13      124.16      129.19      9.51 o
   6   1  13      410.87      419.45     35.31 o
   7   1  13      237.02      247.16     20.54 o
   8   1  13      791.93      776.55      8.19 o
   9   1  13       56.30       58.18      1.57 o
  10   1  13      188.30      188.99      2.43 o
 -13   2  13       33.23       30.96      1.62 o
 -12   2  13       41.32       42.52      1.64 o
 -11   2  13        6.52        6.47      2.23 o
 -10   2  13      122.76      127.14      2.93 o
  -9   2  13       85.16       88.40      2.39 o
  -8   2  13      185.62      191.66      3.40 o
  -7   2  13       60.54       62.74      2.27 o
  -6   2  13     1040.05      915.49      5.87 o
  -5   2  13      642.12      620.80      5.29 o
  -4   2  13      200.81      195.02     14.57 o
  -3   2  13     3042.22     2783.82     21.85 o
  -2   2  13      337.58      297.14     14.27 o
  -1   2  13       25.73       21.18      1.55 o
   0   2  13       86.17       89.57      2.83 o
   1   2  13       11.84       12.35      1.34 o
   2   2  13        3.56        4.68      1.06 o
   3   2  13      219.15      216.91      4.86 o
   4   2  13      702.04      646.28      8.09 o
   5   2  13      258.91      246.65      5.26 o
   6   2  13      271.93      251.11      5.06 o
   7   2  13        1.76        1.62      1.62 o
   8   2  13      426.52      430.56      4.76 o
   9   2  13        0.50        2.12      1.00 o
 -12   3  13       14.54       15.83      1.52 o
 -11   3  13       53.05       55.85      2.63 o
 -10   3  13      238.67      244.23      4.65 o
  -9   3  13        0.29        1.21      2.63 o
  -8   3  13        0.17        1.89      2.21 o
  -7   3  13       33.06       28.53      2.42 o
  -6   3  13      115.07      111.30      3.25 o
  -5   3  13      147.97      144.91      3.59 o
  -4   3  13       15.81       16.80      2.19 o
  -3   3  13      161.53      144.88      4.25 o
  -2   3  13      212.38      215.49      6.68 o
  -1   3  13       20.47       21.25      3.44 o
   0   3  13      338.95      323.89      3.70 o
   1   3  13      188.93      186.65      3.79 o
   2   3  13        4.66        5.49      1.27 o
   3   3  13     1195.61     1247.90     11.23 o
   4   3  13        1.49        0.60      1.26 o
   5   3  13      241.61      226.12      3.22 o
   6   3  13      213.08      188.16      4.55 o
   7   3  13       98.76      109.74      2.22 o
   8   3  13       60.67       61.98      3.44 o
 -10   4  13       17.29       21.04      2.02 o
  -9   4  13       22.68       21.65      2.43 o
  -8   4  13        1.12        0.81      2.23 o
  -7   4  13      198.81      191.42      4.45 o
  -6   4  13      122.17      114.53      3.84 o
  -5   4  13      694.56      682.30      7.89 o
  -4   4  13        0.48        0.20      2.43 o
  -3   4  13      118.47      105.82      3.84 o
  -2   4  13     1402.78     1483.24     77.40 o
  -1   4  13      394.19      394.06     10.12 o
   0   4  13       78.73       66.37      3.04 o
   1   4  13       59.18       79.25      4.86 o
   2   4  13       58.68       61.17      2.43 o
   3   4  13       43.67       53.02      2.26 o
   4   4  13      299.39      281.26      4.65 o
   5   4  13      239.12      244.26     23.47 o
   6   4  13      322.88      331.70      9.81 o
   7   4  13       56.50       59.85      1.26 o
  -8   5  13      266.91      303.31      3.44 o
  -7   5  13       11.65       12.55      1.82 o
  -6   5  13      201.68      237.95      4.05 o
  -5   5  13       61.34       63.54      2.63 o
  -4   5  13      130.84      143.46      3.44 o
  -3   5  13       13.45       11.61      1.16 o
  -2   5  13      194.80      203.98      2.83 o
  -1   5  13       28.07       30.81      2.83 o
   0   5  13      277.80      308.18     22.66 o
   1   5  13      233.36      244.63      4.05 o
   2   5  13      199.61      199.71      3.64 o
   3   5  13       15.58       13.96      1.62 o
   4   5  13      213.33      242.20      3.64 o
   5   5  13      140.62      179.68      2.83 o
  -2   6  13      212.71      225.41      2.23 o
  -1   6  13        7.04        7.28      1.01 o
   0   6  13      451.78      481.57      3.44 o
   1   6  13        1.19        1.82      1.01 o
 -12   0  14     1218.39     1205.55      8.30 o
 -10   0  14       30.44       23.88      3.04 o
  -8   0  14     2552.98     2400.41     21.95 o
  -6   0  14      543.25      521.01     24.99 o
  -4   0  14      813.36      772.34     11.74 o
  -2   0  14      853.05      823.46      6.78 o
   0   0  14      863.38      849.47     25.90 o
   2   0  14      320.82      318.49      5.46 o
   4   0  14        4.33        4.86      1.82 o
   6   0  14      887.10      918.23      8.90 o
   8   0  14        0.75        0.87      0.92 o
 -13   1  14      930.40     1010.70      5.87 o
 -12   1  14        7.22        8.35      1.12 o
 -11   1  14        2.12        3.11      1.31 o
 -10   1  14      285.31      273.37      3.58 o
  -9   1  14       68.96       73.10      2.64 o
  -8   1  14        7.54        7.02      1.60 o
  -7   1  14      637.12      664.55      8.90 o
  -6   1  14       47.14       57.58      1.90 o
  -5   1  14      220.91      237.54      4.96 o
  -4   1  14       63.51       52.51      1.71 o
  -3   1  14     2340.35     2202.49     20.03 o
  -2   1  14      618.19      597.74      7.99 o
  -1   1  14     1338.26     1271.37      7.88 o
   0   1  14     1284.38     1178.25      9.51 o
   1   1  14      531.28      498.66      6.68 o
   2   1  14      450.43      416.01     15.78 o
   3   1  14       12.21       11.09      2.02 o
   4   1  14      437.00      433.70     17.81 o
   5   1  14      107.83      115.10      2.50 o
   6   1  14        4.51        5.49      1.52 o
   7   1  14      104.94      100.77      2.21 o
   8   1  14      187.89      194.09      5.26 o
   9   1  14      260.90      279.03      3.24 o
 -12   2  14       25.87       28.09      1.35 o
 -11   2  14      579.71      647.49      6.47 o
 -10   2  14      176.76      160.50      6.27 o
  -9   2  14        5.03        4.76      1.66 o
  -8   2  14       71.84       70.32      2.27 o
  -7   2  14       91.62       84.99      2.58 o
  -6   2  14      143.72      134.13      2.76 o
  -5   2  14      185.12      181.50      4.65 o
  -4   2  14       28.08       25.12      3.14 o
  -3   2  14     2880.81     2843.13    105.72 o
  -2   2  14       85.45       73.70      4.96 o
  -1   2  14      541.29      533.96      6.78 o
   0   2  14        0.39        1.60      1.05 o
   1   2  14       85.03       81.05      2.51 o
   2   2  14        6.01        6.41      0.97 o
   3   2  14     1043.11      955.43      7.43 o
   4   2  14       47.62       46.23      4.35 o
   5   2  14       29.57       30.96      2.05 o
   6   2  14       46.65       47.35      2.43 o
   7   2  14      312.60      309.61      2.68 o
   8   2  14       32.37       38.02      1.13 o
   9   2  14      111.74      111.45      4.25 o
 -11   3  14      292.69      301.77      5.06 o
 -10   3  14      204.78      214.28      4.25 o
  -9   3  14        0.77        1.01      2.43 o
  -8   3  14      237.10      225.21      5.06 o
  -7   3  14       12.61       11.53      2.17 o
  -6   3  14      303.65      287.64      7.99 o
  -5   3  14       91.01       87.01      2.96 o
  -4   3  14      786.73      749.25      6.88 o
  -3   3  14       49.40       47.75      3.24 o
  -2   3  14     1095.58     1165.76     58.07 o
  -1   3  14       17.10       12.95      3.44 o
   0   3  14      158.88      153.38      5.46 o
   1   3  14        1.89        2.71      1.20 o
   2   3  14      236.06      254.51      5.24 o
   3   3  14       15.49       11.80      1.27 o
   4   3  14       27.40       35.32      1.48 o
   5   3  14       69.93       65.41      1.93 o
   6   3  14      189.62      199.88      3.54 o
   7   3  14       44.86       49.26      1.31 o
   8   3  14       87.89       98.14      1.43 o
 -10   4  14       49.63       59.89      2.02 o
  -9   4  14       24.98       29.54      2.23 o
  -8   4  14      143.39      145.89      3.64 o
  -7   4  14      109.65      109.06      3.64 o
  -6   4  14      145.16      143.86      4.05 o
  -5   4  14     2946.76     2890.25     15.18 o
  -4   4  14      179.97      170.98      4.25 o
  -3   4  14      550.20      556.04      6.88 o
  -2   4  14       21.88       20.84      2.63 o
  -1   4  14      184.97      195.87     12.24 o
   0   4  14      100.23       92.27      3.04 o
   1   4  14      119.24      141.64      3.44 o
   2   4  14        5.19        5.26      1.82 o
   3   4  14      234.08      222.58      4.05 o
   4   4  14      140.36      150.14      3.44 o
   5   4  14       20.69       21.45      1.82 o
   6   4  14       74.66       76.00      1.41 o
  -7   5  14       55.58       58.48      2.02 o
  -6   5  14       95.05      100.77      2.63 o
  -5   5  14       27.68       26.10      2.02 o
  -4   5  14       73.81       77.50      2.63 o
  -3   5  14      874.28      973.06      7.49 o
  -2   5  14        0.69        1.25      1.01 o
  -1   5  14       41.79       44.52      1.46 o
   0   5  14       79.88       96.07      5.97 o
   1   5  14      945.77      978.73      6.68 o
   2   5  14       22.07       25.29      1.62 o
   3   5  14       34.09       35.61      1.62 o
   4   5  14        5.71        6.07      1.21 o
 -11   0  15      240.28      212.26      4.05 o
  -9   0  15      362.62      349.63     16.90 o
  -7   0  15      216.82      160.22      3.55 o
  -5   0  15      313.59      238.76      7.08 o
  -3   0  15      704.36      673.32     10.62 o
  -1   0  15     1854.34     1734.38     26.30 o
   1   0  15      217.14      190.18      3.48 o
   3   0  15      457.80      411.36      6.27 o
   5   0  15      657.40      666.92      7.69 o
   7   0  15      512.09      550.63      6.58 o
 -12   1  15       26.16       24.69      2.02 o
 -11   1  15       34.11       29.58      1.34 o
 -10   1  15       33.42       31.97      1.54 o
  -9   1  15       77.49       77.45      1.79 o
  -8   1  15      129.71      146.12      2.17 o
  -7   1  15       18.14       23.08      1.43 o
  -6   1  15       15.51       18.08      1.55 o
  -5   1  15     1758.93     1679.17      8.30 o
  -4   1  15        0.90        2.38      1.72 o
  -3   1  15     1121.92     1033.19      7.63 o
  -2   1  15      196.43      176.50      2.42 o
  -1   1  15      552.85      467.86      4.15 o
   0   1  15      760.51      663.26      5.84 o
   1   1  15      424.71      375.59      6.17 o
   2   1  15       49.98       45.46      1.69 o
   3   1  15      141.27      133.52      4.86 o
   4   1  15       66.81       67.67      3.34 o
   5   1  15       30.88       30.70      1.64 o
   6   1  15      250.56      266.62     20.84 o
   7   1  15        5.08        7.59      1.14 o
   8   1  15       74.48       81.30      2.12 o
 -12   2  15        8.63       12.75      1.42 o
 -11   2  15      413.06      460.86      3.64 o
 -10   2  15      296.50      316.25      5.67 o
  -9   2  15      138.33      138.20      4.05 o
  -8   2  15       75.39       71.94      2.77 o
  -7   2  15      129.70      125.76      3.34 o
  -6   2  15      146.53      136.82      4.76 o
  -5   2  15      471.82      453.24      7.39 o
  -4   2  15       84.83       81.26      2.87 o
  -3   2  15      144.14      141.03      2.91 o
  -2   2  15      279.56      273.74      4.76 o
  -1   2  15      176.91      170.08      4.37 o
   0   2  15      598.98      573.35     17.64 o
   1   2  15       61.84       56.49      1.70 o
   2   2  15      146.70      122.82      2.96 o
   3   2  15        0.47        1.92      0.91 o
   4   2  15       25.44       25.75      1.50 o
   5   2  15       45.10       43.22      1.72 o
   6   2  15       52.56       53.02      1.72 o
   7   2  15       73.00       71.34      1.32 o
   8   2  15      196.17      212.36      3.36 o
 -11   3  15       10.78        7.89      1.62 o
 -10   3  15        2.15        2.71      1.16 o
  -9   3  15      164.99      178.87      4.05 o
  -8   3  15        8.52        8.50      2.43 o
  -7   3  15        3.60        5.06      2.43 o
  -6   3  15      155.97      165.96     10.62 o
  -5   3  15       22.24       18.05      2.28 o
  -4   3  15      171.04      160.59      3.59 o
  -3   3  15      135.55      147.70      5.97 o
  -2   3  15       44.68       45.97      1.72 o
  -1   3  15      203.41      201.53      6.27 o
   0   3  15        4.10        2.96      1.49 o
   1   3  15       61.45       70.57      1.93 o
   2   3  15        2.91        2.73      1.08 o
   3   3  15       21.85       15.54      1.35 o
   4   3  15        7.52        6.86      1.21 o
   5   3  15      190.04      186.41      4.25 o
   6   3  15      191.97      193.85      2.29 o
   7   3  15        8.09        6.93      0.86 o
  -9   4  15       55.30       64.95      2.23 o
  -8   4  15       13.46       13.15      2.02 o
  -7   4  15        6.61        6.07      2.23 o
  -6   4  15        8.50       12.75      2.43 o
  -5   4  15      178.40      183.93      4.25 o
  -4   4  15      147.71      143.66      3.84 o
  -3   4  15      118.53      116.95      3.64 o
  -2   4  15      141.07      133.34      3.84 o
  -1   4  15        0.27       -0.61      2.23 o
   0   4  15      185.50      196.77     14.67 o
   1   4  15      254.15      261.63      4.05 o
   2   4  15       38.35       42.29      2.23 o
   3   4  15       34.39       33.99      2.02 o
   4   4  15      193.33      196.47      3.24 o
   5   4  15      118.18      128.32      2.23 o
  -6   5  15       87.69       98.74      2.23 o
  -5   5  15        4.32        2.63      1.62 o
  -4   5  15       16.33       14.37      1.82 o
  -3   5  15        0.02        1.42      1.62 o
  -2   5  15      707.93      805.72      6.07 o
  -1   5  15        7.14        4.86      1.62 o
   0   5  15     1194.83     1331.21     33.49 o
   1   5  15      184.27      214.48      2.83 o
   2   5  15      844.45      923.69      5.26 o
 -12   0  16       27.24       29.14      2.02 o
 -10   0  16      337.98      344.18      5.06 o
  -8   0  16      504.35      453.68     23.37 o
  -6   0  16      230.51      264.01     15.18 o
  -4   0  16      126.72      112.29      2.99 o
  -2   0  16      947.38      839.71     22.16 o
   0   0  16      309.88      254.02      3.97 o
   2   0  16     5565.13     4901.24     59.79 o
   4   0  16        3.98        4.05      1.82 o
   6   0  16      384.41      394.77      3.34 o
 -12   1  16      210.13      245.64      3.04 o
 -11   1  16       49.94       55.23      1.55 o
 -10   1  16      137.80      152.64      2.53 o
  -9   1  16       18.49       14.59      1.38 o
  -8   1  16       96.35       85.56      2.44 o
  -7   1  16      346.83      378.01      4.11 o
  -6   1  16      135.57      126.20      3.93 o
  -5   1  16      205.32      180.51      3.74 o
  -4   1  16      361.69      321.24      7.04 o
  -3   1  16      412.73      359.21      3.68 o
  -2   1  16     1307.61     1173.49      7.56 o
  -1   1  16      267.67      254.10      3.24 o
   0   1  16      613.98      566.65      7.56 o
   1   1  16       17.94       18.16      1.19 o
   2   1  16      127.27      118.33      2.04 o
   3   1  16      429.50      398.06      5.97 o
   4   1  16      751.49      753.26      7.69 o
   5   1  16      214.10      213.92     10.02 o
   6   1  16       92.82       91.22      1.93 o
   7   1  16       26.12       32.24      0.93 o
   8   1  16       17.11       14.97      1.01 o
 -11   2  16       67.05       85.76      1.72 o
 -10   2  16      131.10      136.58      2.13 o
  -9   2  16      246.09      247.47      2.91 o
  -8   2  16      118.46      130.71      3.84 o
  -7   2  16       38.41       34.75      2.36 o
  -6   2  16       28.83       23.01      2.28 o
  -5   2  16      293.83      293.74      4.55 o
  -4   2  16        4.09        1.54      1.25 o
  -3   2  16       21.10       25.17      1.39 o
  -2   2  16       65.13       61.25      1.76 o
  -1   2  16       98.21       92.33      2.01 o
   0   2  16        1.63        3.26      1.06 o
   1   2  16       22.58       18.27      1.14 o
   2   2  16       27.29       25.11      1.31 o
   3   2  16      912.44     1005.95     14.57 o
   4   2  16      401.97      417.92     36.73 o
   5   2  16      219.16      236.59     10.22 o
   6   2  16        2.43        3.14      1.00 o
   7   2  16        6.23        6.08      0.70 o
 -10   3  16       92.30      103.80      2.63 o
  -9   3  16       34.81       37.84      2.43 o
  -8   3  16      587.37      641.02      6.88 o
  -7   3  16       30.13       38.65      2.83 o
  -6   3  16      860.53      855.70      8.30 o
  -5   3  16      247.56      257.84     10.32 o
  -4   3  16       69.64       72.09      1.98 o
  -3   3  16      171.48      175.67      2.96 o
  -2   3  16       40.10       41.06      2.43 o
  -1   3  16      158.99      164.42      2.91 o
   0   3  16      829.17      904.47      7.69 o
   1   3  16       70.22       73.25      2.63 o
   2   3  16       26.85       26.24      1.35 o
   3   3  16      244.87      267.79     12.65 o
   4   3  16      200.79      207.52      9.41 o
   5   3  16      177.30      183.21      6.58 o
   6   3  16        0.82        1.53      0.59 o
  -9   4  16       77.94       86.80      2.02 o
  -8   4  16        0.63        0.40      0.72 o
  -7   4  16        1.34        3.06      1.01 o
  -6   4  16      231.19      252.25      7.79 o
  -5   4  16      441.52      432.20      5.46 o
  -4   4  16        9.07        8.09      2.23 o
  -3   4  16       32.55       32.98      2.63 o
  -2   4  16      278.50      272.76      4.65 o
  -1   4  16       23.83       22.26      2.43 o
   0   4  16      313.53      304.73      4.86 o
   1   4  16      347.24      364.42      4.86 o
   2   4  16       27.42       28.75      2.83 o
   3   4  16      191.61      203.35      3.04 o
   4   4  16       51.47       55.64      1.62 o
  -4   5  16        0.53        1.21      1.42 o
  -3   5  16      857.31      989.86      5.87 o
  -2   5  16        9.58        9.71      1.42 o
  -1   5  16       21.07       20.84      1.42 o
 -11   0  17      942.78     1045.30      6.68 o
  -9   0  17       11.98        5.67      2.23 o
  -7   0  17      319.99      364.29      5.46 o
  -5   0  17      335.52      295.82      5.26 o
  -3   0  17      660.26      579.10     16.69 o
  -1   0  17     1341.54     1206.04     16.19 o
   1   0  17     1147.95     1049.86     20.44 o
   3   0  17      957.05      911.90      6.95 o
   5   0  17      185.04      191.82      3.64 o
   7   0  17      622.26      638.59      4.25 o
 -11   1  17        6.89        7.35      0.97 o
 -10   1  17       40.67       44.72      2.23 o
  -9   1  17      180.84      186.51      4.96 o
  -8   1  17        2.11        1.02      1.01 o
  -7   1  17        5.70        7.36      1.31 o
  -6   1  17     1101.06     1082.36     10.31 o
  -5   1  17       46.39       35.92      1.70 o
  -4   1  17       65.82       65.92      1.66 o
  -3   1  17       39.42       42.64      1.32 o
  -2   1  17      101.01       85.67      1.85 o
  -1   1  17      431.29      392.64      5.84 o
   0   1  17      206.52      186.43      2.89 o
   1   1  17       42.05       37.26      1.43 o
   2   1  17       29.11       24.30      1.20 o
   3   1  17      462.94      443.95      4.79 o
   4   1  17      573.13      578.17     34.80 o
   5   1  17      459.73      464.98     21.45 o
   6   1  17       99.99      109.87      1.78 o
   7   1  17       17.87       17.40      1.21 o
 -10   2  17       54.33       63.13      2.23 o
  -9   2  17       57.99       60.50      2.63 o
  -8   2  17      226.62      229.25      4.25 o
  -7   2  17        0.16        0.20      2.23 o
  -6   2  17        2.10        1.51      2.05 o
  -5   2  17       17.74       25.68      5.87 o
  -4   2  17      173.85      166.43      2.93 o
  -3   2  17       36.30       40.42      1.75 o
  -2   2  17      422.39      394.61      4.47 o
  -1   2  17        1.45        2.28      1.01 o
   0   2  17       44.87       40.38      1.46 o
   1   2  17      101.52       95.79      2.89 o
   2   2  17      343.68      352.75     24.99 o
   3   2  17      309.96      301.49      4.65 o
   4   2  17      267.95      255.76      4.05 o
   5   2  17      264.12      247.67      3.64 o
   6   2  17      341.58      350.30      2.64 o
  -9   3  17      183.88      250.90      3.64 o
  -8   3  17       57.65       77.70      2.83 o
  -7   3  17       67.79       64.75      2.83 o
  -6   3  17        0.11        0.71      1.31 o
  -5   3  17       54.58       58.24      1.93 o
  -4   3  17      137.83      134.81      2.56 o
  -3   3  17       83.68       88.81      2.19 o
  -2   3  17       32.95       34.32      1.65 o
  -1   3  17       32.73       30.15      2.83 o
   0   3  17       32.25       33.99      1.82 o
   1   3  17      323.08      357.54      4.45 o
   2   3  17       13.33       13.15      1.42 o
   3   3  17      139.02      139.82      2.83 o
   4   3  17      139.88      132.13      2.43 o
   5   3  17      623.07      579.30      4.05 o
  -8   4  17      175.97      203.56      2.83 o
  -7   4  17       14.95       20.84      1.82 o
  -6   4  17        9.40        8.70      1.82 o
  -5   4  17       87.76       92.07      2.83 o
  -4   4  17      306.26      306.75      4.45 o
  -3   4  17       11.90        7.69      2.02 o
  -2   4  17       36.96       40.87      2.43 o
  -1   4  17       93.99      108.05      3.04 o
   0   4  17      192.28      221.16      3.84 o
   1   4  17       61.23       65.15      2.43 o
   2   4  17        4.74        3.84      1.62 o
   3   4  17      140.52      159.85      2.63 o
 -10   0  18      206.06      181.70      2.63 o
  -8   0  18      150.50      154.18      3.44 o
  -6   0  18       35.54       41.08      2.43 o
  -4   0  18      108.27      102.91      5.97 o
  -2   0  18      573.18      513.37     23.98 o
   0   0  18       30.01       30.23      1.87 o
   2   0  18     1528.20     1399.40     10.32 o
   4   0  18      243.78      233.70      4.05 o
   6   0  18      203.37      197.89      2.63 o
 -10   1  18       25.18       30.15      1.62 o
  -9   1  18      272.07      256.16      3.84 o
  -8   1  18      165.61      184.94      2.73 o
  -7   1  18       19.87       21.30      1.16 o
  -6   1  18        1.01        1.04      1.01 o
  -5   1  18      607.52      592.36      6.13 o
  -4   1  18      116.83      112.12      2.22 o
  -3   1  18       16.54       14.24      1.10 o
  -2   1  18       82.55       74.47      1.56 o
  -1   1  18      411.62      361.82      3.93 o
   0   1  18       96.58       87.36      1.96 o
   1   1  18      289.29      263.43      6.88 o
   2   1  18      118.26      110.36      3.04 o
   3   1  18       27.56       26.47      1.35 o
   4   1  18      610.69      625.69     10.12 o
   5   1  18      317.39      326.23      2.13 o
   6   1  18      190.84      200.93      2.63 o
 -10   2  18       77.82       77.70      1.82 o
  -9   2  18       48.71       39.27      1.35 o
  -8   2  18        2.97        3.39      1.21 o
  -7   2  18      332.49      361.02      3.65 o
  -6   2  18      141.72      149.60      3.24 o
  -5   2  18        7.11        6.00      1.41 o
  -4   2  18      496.90      451.45      7.59 o
  -3   2  18     2068.29     2013.87     14.32 o
  -2   2  18       10.67        5.43      1.04 o
  -1   2  18        6.35        5.94      1.07 o
   0   2  18      232.59      225.57      6.07 o
   1   2  18      313.23      293.24     14.87 o
   2   2  18        2.54        2.02      0.92 o
   3   2  18      225.83      214.68      3.64 o
   4   2  18        1.08        1.62      1.21 o
   5   2  18      102.96      108.14      3.04 o
  -8   3  18      231.42      252.34      2.50 o
  -7   3  18       29.81       33.52      1.41 o
  -6   3  18      393.25      420.54      3.74 o
  -5   3  18      170.02      184.78      2.73 o
  -4   3  18      299.34      305.45      6.07 o
  -3   3  18       19.66       20.08      1.35 o
  -2   3  18      222.00      230.38      5.56 o
  -1   3  18        8.67        9.11      2.43 o
   0   3  18       43.85       44.52      2.63 o
   1   3  18       38.49       39.86      1.62 o
   2   3  18      266.48      278.42      3.44 o
   3   3  18        4.65        5.06      1.01 o
  -6   4  18      237.39      274.78      3.44 o
  -5   4  18       17.10       18.21      1.82 o
  -4   4  18      147.55      159.85      3.04 o
  -3   4  18      632.17      701.72      5.67 o
  -2   4  18       13.95       14.37      1.82 o
  -1   4  18      359.57      387.89      4.25 o
   0   4  18       22.91       27.11      1.82 o
   1   4  18       54.40       64.34      2.02 o
  -9   0  19       44.19       50.59      1.62 o
  -7   0  19      345.44      312.62      4.45 o
  -5   0  19      153.57      145.28      3.64 o
  -3   0  19      743.10      704.76      7.49 o
  -1   0  19       47.45       43.10      2.43 o
   1   0  19       58.80       56.05      2.43 o
   3   0  19       19.49       21.65      1.82 o
   5   0  19       39.35       36.42      1.42 o
  -9   1  19        9.58        9.31      1.21 o
  -8   1  19       89.89       88.42      2.43 o
  -7   1  19       86.62      100.83      2.43 o
  -6   1  19      234.68      222.52      3.34 o
  -5   1  19       26.29       26.06      1.17 o
  -4   1  19        7.37        9.42      1.09 o
  -3   1  19       48.35       44.29      1.48 o
  -2   1  19       48.23       48.76      1.48 o
  -1   1  19      109.73      104.31      2.15 o
   0   1  19      524.22      480.36      4.15 o
   1   1  19       59.77       59.09      1.72 o
   2   1  19        8.73       10.62      1.14 o
   3   1  19      208.70      210.89      7.28 o
   4   1  19      552.35      553.98      2.58 o
   5   1  19      129.50      130.31      2.23 o
  -9   2  19       24.76       24.89      1.42 o
  -8   2  19      219.91      257.42      2.50 o
  -7   2  19        8.57       14.62      1.21 o
  -6   2  19      133.80      114.53      2.15 o
  -5   2  19      502.00      490.74      5.46 o
  -4   2  19        2.39        0.62      0.88 o
  -3   2  19       94.04       97.62      1.93 o
  -2   2  19       50.28       51.89      1.64 o
  -1   2  19      220.16      219.91      2.24 o
   0   2  19        4.75        6.19      0.90 o
   1   2  19        0.31        1.11      0.82 o
   2   2  19      281.23      280.24      3.84 o
   3   2  19        1.88        2.23      1.21 o
   4   2  19       81.49       80.33      1.82 o
  -7   3  19       67.53       81.86      3.04 o
  -6   3  19       35.25       30.65      1.26 o
  -5   3  19      160.02      154.61      2.13 o
  -4   3  19      375.65      360.84      5.16 o
  -3   3  19       59.12       71.17      1.60 o
  -2   3  19       28.96       28.13      2.43 o
  -1   3  19      354.39      379.19      4.86 o
   0   3  19      114.13      116.35      3.04 o
   1   3  19       26.35       31.16      2.02 o
   2   3  19       57.81       66.57      2.23 o
   3   3  19      200.74      220.55      2.83 o
  -4   4  19      189.35      216.71      2.83 o
  -3   4  19      103.21      119.38      2.23 o
  -2   4  19        1.44        2.23      1.42 o
  -1   4  19      346.05      393.76      3.44 o
  -8   0  20      774.14      785.29      5.26 o
  -6   0  20       66.52       57.87      2.23 o
  -4   0  20      264.46      272.35      4.45 o
  -2   0  20      112.16      113.51      3.04 o
   0   0  20       86.15       80.73      2.63 o
   2   0  20      492.84      502.01      5.06 o
  -8   1  20       51.73       50.59      1.82 o
  -7   1  20      156.42      153.92      1.84 o
  -6   1  20      147.69      152.65      5.56 o
  -5   1  20      377.53      421.26     14.97 o
  -4   1  20      121.80      109.61      2.12 o
  -3   1  20        8.18        7.27      0.89 o
  -2   1  20      130.49      125.07      2.15 o
  -1   1  20      132.88      120.63      2.15 o
   0   1  20        2.67        4.54      0.88 o
   1   1  20      294.03      286.24      2.79 o
   2   1  20      262.07      265.22      3.45 o
   3   1  20      202.54      203.35      1.99 o
  -8   2  20       17.95       22.06      1.21 o
  -7   2  20      612.96      688.22     15.78 o
  -6   2  20      120.00      117.15      3.34 o
  -5   2  20       11.59       14.73      1.21 o
  -4   2  20      272.22      245.99      2.64 o
  -3   2  20      326.24      297.65      2.25 o
  -2   2  20       38.78       36.09      1.06 o
  -1   2  20       60.66       61.54      1.23 o
   0   2  20      253.41      243.89      2.65 o
   1   2  20      109.62      106.80      2.33 o
   2   2  20        1.88        2.07      0.82 o
  -5   3  20      198.57      202.95      3.04 o
  -4   3  20       72.46       76.49      2.23 o
  -3   3  20       26.82       33.79      1.82 o
  -2   3  20      563.35      630.09      5.06 o
  -1   3  20       32.55       40.67      2.02 o
   0   3  20      395.87      442.12      4.05 o
   1   3  20       65.14       75.07      1.82 o
  -7   0  21       57.45       62.93      1.62 o
  -5   0  21        7.76        6.88      1.21 o
  -3   0  21     1195.69     1137.57      7.49 o
  -1   0  21       16.72       17.00      1.42 o
   1   0  21      170.77      176.44      2.83 o
  -7   1  21       10.93        9.71      1.01 o
  -6   1  21        6.63        6.07      1.21 o
  -5   1  21      317.53      333.29      3.14 o
  -4   1  21      454.17      456.25      4.96 o
  -3   1  21        8.40        6.54      0.92 o
  -2   1  21       32.09       30.66      1.14 o
  -1   1  21      141.55      149.54      2.00 o
   0   1  21        5.65        4.18      0.70 o
   1   1  21       87.92       84.48      1.43 o
   2   1  21      193.65      189.80      2.43 o
  -6   2  21       54.58       51.60      1.62 o
  -5   2  21       76.64       89.03      2.02 o
  -4   2  21      206.99      230.69      2.07 o
  -3   2  21      146.07      159.97      4.45 o
  -2   2  21       12.74       14.90      0.97 o
  -1   2  21        2.17        2.31      0.67 o
   0   2  21      237.43      244.63      2.83 o
  -4   0  22       10.83       11.94      1.01 o
  -2   0  22      469.60      474.90      4.05 o
   0   0  22      105.62      100.36      1.82 o
  -5   1  22        5.94        6.27      1.01 o
  -4   1  22      128.21      127.88      2.23 o
  -3   1  22       12.84       11.13      1.01 o
  -2   1  22       54.03       57.32      3.14 o
  -1   1  22      142.28      158.03      2.23 o
 
